# Supplementary material for: The Negative Effects of Feces-Associated Microorganisms on the Fitness of the Stored Product Mite Tyrophagus putrescentiae
Source: Front Microbiol. 2022 Mar 10;13:756286. doi: 10.3389/fmicb.2022.756286 (PMC8961420; doi:10.3389/fmicb.2022.756286)
Supplement: Supplementary file 3 [file Table_1.XLSX]

## Sheet: Header
Supplementary Material 1
Title: The Negative Effects of Feces-Associated Microorganisms on the Fitness of the Stored Product Mite Tyrophagus putrescentiae
Authors: S. J. Green , M. Nesvorna and J. Hubert
Journal: Frontiers in Microbiology

## Sheet: Table S1
TABLE S1 | The lsit of sequences and files deposited in GenBank accession PRJNA686509.
sample	culture	treatment	sample ID	files
1	5N	cleaned	Dog_F_C1	Dog_C1a_R2_001.fastq.gz	Dog_C1b_R1_001.fastq.gz	Dog_C1b_R2_001.fastq.gz	Dog_F_C1a_R1_001.fastq.gz	Dog_F_C1a_R2_001.fastq.gz	Dog_F_C1b_R1_001.fastq.gz	Dog_F_C1b_R2_001.fastq.gz	Dog_F_C1c_R1_001.fastq.gz	Dog_F_C1c_R2_001.fastq.gz
2	5N	cleaned	Dog_F_C10	Dog_C10a_R2_001.fastq.gz	Dog_C10b_R1_001.fastq.gz	Dog_C10b_R2_001.fastq.gz	Dog_F_C10a_R1_001.fastq.gz	Dog_F_C10a_R2_001.fastq.gz	Dog_F_C10b_R1_001.fastq.gz	Dog_F_C10b_R2_001.fastq.gz	Dog_F_C10c_R1_001.fastq.gz	Dog_F_C10c_R2_001.fastq.gz
3	5N	cleaned	Dog_F_C11	Dog_C11a_R2_001.fastq.gz	Dog_C11b_R1_001.fastq.gz	Dog_C11b_R2_001.fastq.gz	Dog_F_C11a_R1_001.fastq.gz	Dog_F_C11a_R2_001.fastq.gz	Dog_F_C11b_R1_001.fastq.gz	Dog_F_C11b_R2_001.fastq.gz	Dog_F_C11c_R1_001.fastq.gz	Dog_F_C11c_R2_001.fastq.gz
4	5N	cleaned	Dog_F_C12	Dog_C12a_R2_001.fastq.gz	Dog_C12b_R1_001.fastq.gz	Dog_C12b_R2_001.fastq.gz	Dog_F_C12a_R1_001.fastq.gz	Dog_F_C12a_R2_001.fastq.gz	Dog_F_C12b_R1_001.fastq.gz	Dog_F_C12b_R2_001.fastq.gz	Dog_F_C12c_R1_001.fastq.gz	Dog_F_C12c_R2_001.fastq.gz
5	5N	cleaned	Dog_F_C2	Dog_C2a_R2_001.fastq.gz	Dog_C2b_R1_001.fastq.gz	Dog_C2b_R2_001.fastq.gz	Dog_F_C2a_R1_001.fastq.gz	Dog_F_C2a_R2_001.fastq.gz	Dog_F_C2b_R1_001.fastq.gz	Dog_F_C2b_R2_001.fastq.gz	Dog_F_C2c_R1_001.fastq.gz	Dog_F_C2c_R2_001.fastq.gz
6	5N	cleaned	Dog_F_C3	Dog_C3a_R2_001.fastq.gz	Dog_C3b_R1_001.fastq.gz	Dog_C3b_R2_001.fastq.gz	Dog_F_C3a_R1_001.fastq.gz	Dog_F_C3a_R2_001.fastq.gz	Dog_F_C3b_R1_001.fastq.gz	Dog_F_C3b_R2_001.fastq.gz	Dog_F_C3c_R1_001.fastq.gz	Dog_F_C3c_R2_001.fastq.gz
7	5N	cleaned	Dog_F_C4	Dog_C4a_R2_001.fastq.gz	Dog_C4b_R1_001.fastq.gz	Dog_C4b_R2_001.fastq.gz	Dog_F_C4a_R1_001.fastq.gz	Dog_F_C4a_R2_001.fastq.gz	Dog_F_C4b_R1_001.fastq.gz	Dog_F_C4b_R2_001.fastq.gz	Dog_F_C4c_R1_001.fastq.gz	Dog_F_C4c_R2_001.fastq.gz
8	5N	cleaned	Dog_F_C5	Dog_C5a_R2_001.fastq.gz	Dog_C5b_R1_001.fastq.gz	Dog_C5b_R2_001.fastq.gz	Dog_F_C5a_R1_001.fastq.gz	Dog_F_C5a_R2_001.fastq.gz	Dog_F_C5b_R1_001.fastq.gz	Dog_F_C5b_R2_001.fastq.gz	Dog_F_C5c_R1_001.fastq.gz	Dog_F_C5c_R2_001.fastq.gz
9	5N	cleaned	Dog_F_C6	Dog_C6a_R2_001.fastq.gz	Dog_C6b_R1_001.fastq.gz	Dog_C6b_R2_001.fastq.gz	Dog_F_C6a_R1_001.fastq.gz	Dog_F_C6a_R2_001.fastq.gz	Dog_F_C6b_R1_001.fastq.gz	Dog_F_C6b_R2_001.fastq.gz	Dog_F_C6c_R1_001.fastq.gz	Dog_F_C6c_R2_001.fastq.gz
10	5N	cleaned	Dog_F_C7	Dog_C7a_R2_001.fastq.gz	Dog_C7b_R1_001.fastq.gz	Dog_C7b_R2_001.fastq.gz	Dog_F_C7a_R1_001.fastq.gz	Dog_F_C7a_R2_001.fastq.gz	Dog_F_C7b_R1_001.fastq.gz	Dog_F_C7b_R2_001.fastq.gz	Dog_F_C7c_R1_001.fastq.gz	Dog_F_C7c_R2_001.fastq.gz
11	5N	cleaned	Dog_F_C8	Dog_C8a_R2_001.fastq.gz	Dog_C8b_R1_001.fastq.gz	Dog_C8b_R2_001.fastq.gz	Dog_F_C8a_R1_001.fastq.gz	Dog_F_C8a_R2_001.fastq.gz	Dog_F_C8b_R1_001.fastq.gz	Dog_F_C8b_R2_001.fastq.gz	Dog_F_C8c_R1_001.fastq.gz	Dog_F_C8c_R2_001.fastq.gz
12	5N	cleaned	Dog_F_C9	Dog_C9a_R2_001.fastq.gz	Dog_C9b_R1_001.fastq.gz	Dog_C9b_R2_001.fastq.gz	Dog_F_C9a_R1_001.fastq.gz	Dog_F_C9a_R2_001.fastq.gz	Dog_F_C9b_R1_001.fastq.gz	Dog_F_C9b_R2_001.fastq.gz	Dog_F_C9c_R1_001.fastq.gz	Dog_F_C9c_R2_001.fastq.gz
13	5N	feces	Dog_F_F1	Dog_F1a_R2_001.fastq.gz	Dog_F1b_R1_001.fastq.gz	Dog_F1b_R2_001.fastq.gz	Dog_F_F1a_R1_001.fastq.gz	Dog_F_F1a_R2_001.fastq.gz	Dog_F_F1b_R1_001.fastq.gz	Dog_F_F1b_R2_001.fastq.gz	Dog_F_F1c_R1_001.fastq.gz	Dog_F_F1c_R2_001.fastq.gz
14	5N	feces	Dog_F_F10	Dog_F10a_R2_001.fastq.gz	Dog_F10b_R1_001.fastq.gz	Dog_F10b_R2_001.fastq.gz	Dog_F_F10a_R1_001.fastq.gz	Dog_F_F10a_R2_001.fastq.gz	Dog_F_F10b_R1_001.fastq.gz	Dog_F_F10b_R2_001.fastq.gz	Dog_F_F10c_R1_001.fastq.gz	Dog_F_F10c_R2_001.fastq.gz
15	5N	feces	Dog_F_F11	Dog_F11a_R2_001.fastq.gz	Dog_F11b_R1_001.fastq.gz	Dog_F11b_R2_001.fastq.gz	Dog_F_F11a_R1_001.fastq.gz	Dog_F_F11a_R2_001.fastq.gz	Dog_F_F11b_R1_001.fastq.gz	Dog_F_F11b_R2_001.fastq.gz	Dog_F_F11c_R1_001.fastq.gz	Dog_F_F11c_R2_001.fastq.gz
16	5N	feces	Dog_F_F12	Dog_F12a_R2_001.fastq.gz	Dog_F12b_R1_001.fastq.gz	Dog_F12b_R2_001.fastq.gz	Dog_F_F12a_R1_001.fastq.gz	Dog_F_F12a_R2_001.fastq.gz	Dog_F_F12b_R1_001.fastq.gz	Dog_F_F12b_R2_001.fastq.gz	Dog_F_F12c_R1_001.fastq.gz	Dog_F_F12c_R2_001.fastq.gz
17	5N	feces	Dog_F_F2	Dog_F2a_R2_001.fastq.gz	Dog_F2b_R1_001.fastq.gz	Dog_F2b_R2_001.fastq.gz	Dog_F_F2a_R1_001.fastq.gz	Dog_F_F2a_R2_001.fastq.gz	Dog_F_F2b_R1_001.fastq.gz	Dog_F_F2b_R2_001.fastq.gz	Dog_F_F2c_R1_001.fastq.gz	Dog_F_F2c_R2_001.fastq.gz
18	5N	feces	Dog_F_F3	Dog_F3a_R2_001.fastq.gz	Dog_F3b_R1_001.fastq.gz	Dog_F3b_R2_001.fastq.gz	Dog_F_F3a_R1_001.fastq.gz	Dog_F_F3a_R2_001.fastq.gz	Dog_F_F3b_R1_001.fastq.gz	Dog_F_F3b_R2_001.fastq.gz	Dog_F_F3c_R1_001.fastq.gz	Dog_F_F3c_R2_001.fastq.gz
19	5N	feces	Dog_F_F4	Dog_F4a_R2_001.fastq.gz	Dog_F4b_R1_001.fastq.gz	Dog_F4b_R2_001.fastq.gz	Dog_F_F4a_R1_001.fastq.gz	Dog_F_F4a_R2_001.fastq.gz	Dog_F_F4b_R1_001.fastq.gz	Dog_F_F4b_R2_001.fastq.gz	Dog_F_F4c_R1_001.fastq.gz	Dog_F_F4c_R2_001.fastq.gz
20	5N	feces	Dog_F_F5	Dog_F5a_R2_001.fastq.gz	Dog_F5b_R1_001.fastq.gz	Dog_F5b_R2_001.fastq.gz	Dog_F_F5a_R1_001.fastq.gz	Dog_F_F5a_R2_001.fastq.gz	Dog_F_F5b_R1_001.fastq.gz	Dog_F_F5b_R2_001.fastq.gz	Dog_F_F5c_R1_001.fastq.gz	Dog_F_F5c_R2_001.fastq.gz
21	5N	feces	Dog_F_F6	Dog_F6a_R2_001.fastq.gz	Dog_F6b_R1_001.fastq.gz	Dog_F6b_R2_001.fastq.gz	Dog_F_F6a_R1_001.fastq.gz	Dog_F_F6a_R2_001.fastq.gz	Dog_F_F6b_R1_001.fastq.gz	Dog_F_F6b_R2_001.fastq.gz	Dog_F_F6c_R1_001.fastq.gz	Dog_F_F6c_R2_001.fastq.gz
22	5N	feces	Dog_F_F7	Dog_F7a_R2_001.fastq.gz	Dog_F7b_R1_001.fastq.gz	Dog_F7b_R2_001.fastq.gz	Dog_F_F7a_R1_001.fastq.gz	Dog_F_F7a_R2_001.fastq.gz	Dog_F_F7b_R1_001.fastq.gz	Dog_F_F7b_R2_001.fastq.gz	Dog_F_F7c_R1_001.fastq.gz	Dog_F_F7c_R2_001.fastq.gz
23	5N	feces	Dog_F_F8	Dog_F8a_R2_001.fastq.gz	Dog_F8b_R1_001.fastq.gz	Dog_F8b_R2_001.fastq.gz	Dog_F_F8a_R1_001.fastq.gz	Dog_F_F8a_R2_001.fastq.gz	Dog_F_F8b_R1_001.fastq.gz	Dog_F_F8b_R2_001.fastq.gz	Dog_F_F8c_R1_001.fastq.gz	Dog_F_F8c_R2_001.fastq.gz
24	5N	feces	Dog_F_F9	Dog_F9a_R2_001.fastq.gz	Dog_F9b_R1_001.fastq.gz	Dog_F9b_R2_001.fastq.gz	Dog_F_F9a_R1_001.fastq.gz	Dog_F_F9a_R2_001.fastq.gz	Dog_F_F9b_R1_001.fastq.gz	Dog_F_F9b_R2_001.fastq.gz	Dog_F_F9c_R1_001.fastq.gz	Dog_F_F9c_R2_001.fastq.gz
25	5P	cleaned	Phi_F_C1	Phi_C1a_R2_001.fastq.gz	Phi_C1b_R1_001.fastq.gz	Phi_C1b_R2_001.fastq.gz	Phi_F_C1a_R1_001.fastq.gz	Phi_F_C1a_R2_001.fastq.gz	Phi_F_C1b_R1_001.fastq.gz	Phi_F_C1b_R2_001.fastq.gz	Phi_F_C1c_R1_001.fastq.gz	Phi_F_C1c_R2_001.fastq.gz
26	5P	cleaned	Phi_F_C10	Phi_C10a_R2_001.fastq.gz	Phi_C10b_R1_001.fastq.gz	Phi_C10b_R2_001.fastq.gz	Phi_F_C10a_R1_001.fastq.gz	Phi_F_C10a_R2_001.fastq.gz	Phi_F_C10b_R1_001.fastq.gz	Phi_F_C10b_R2_001.fastq.gz	Phi_F_C10c_R1_001.fastq.gz	Phi_F_C10c_R2_001.fastq.gz
27	5P	cleaned	Phi_F_C11	Phi_C11a_R2_001.fastq.gz	Phi_C11b_R1_001.fastq.gz	Phi_C11b_R2_001.fastq.gz	Phi_F_C11a_R1_001.fastq.gz	Phi_F_C11a_R2_001.fastq.gz	Phi_F_C11b_R1_001.fastq.gz	Phi_F_C11b_R2_001.fastq.gz	Phi_F_C11c_R1_001.fastq.gz	Phi_F_C11c_R2_001.fastq.gz
28	5P	cleaned	Phi_F_C12	Phi_C12a_R2_001.fastq.gz	Phi_C12b_R1_001.fastq.gz	Phi_C12b_R2_001.fastq.gz	Phi_F_C12a_R1_001.fastq.gz	Phi_F_C12a_R2_001.fastq.gz	Phi_F_C12b_R1_001.fastq.gz	Phi_F_C12b_R2_001.fastq.gz	Phi_F_C12c_R1_001.fastq.gz	Phi_F_C12c_R2_001.fastq.gz
29	5P	cleaned	Phi_F_C2	Phi_C2a_R2_001.fastq.gz	Phi_C2b_R1_001.fastq.gz	Phi_C2b_R2_001.fastq.gz	Phi_F_C2a_R1_001.fastq.gz	Phi_F_C2a_R2_001.fastq.gz	Phi_F_C2b_R1_001.fastq.gz	Phi_F_C2b_R2_001.fastq.gz	Phi_F_C2c_R1_001.fastq.gz	Phi_F_C2c_R2_001.fastq.gz
30	5P	cleaned	Phi_F_C3	Phi_C3a_R2_001.fastq.gz	Phi_C3b_R1_001.fastq.gz	Phi_C3b_R2_001.fastq.gz	Phi_F_C3a_R1_001.fastq.gz	Phi_F_C3a_R2_001.fastq.gz	Phi_F_C3b_R1_001.fastq.gz	Phi_F_C3b_R2_001.fastq.gz	Phi_F_C3c_R1_001.fastq.gz	Phi_F_C3c_R2_001.fastq.gz
31	5P	cleaned	Phi_F_C4	Phi_C4a_R2_001.fastq.gz	Phi_C4b_R1_001.fastq.gz	Phi_C4b_R2_001.fastq.gz	Phi_F_C4a_R1_001.fastq.gz	Phi_F_C4a_R2_001.fastq.gz	Phi_F_C4b_R1_001.fastq.gz	Phi_F_C4b_R2_001.fastq.gz	Phi_F_C4c_R1_001.fastq.gz	Phi_F_C4c_R2_001.fastq.gz
32	5P	cleaned	Phi_F_C5	Phi_C5a_R2_001.fastq.gz	Phi_C5b_R1_001.fastq.gz	Phi_C5b_R2_001.fastq.gz	Phi_F_C5a_R1_001.fastq.gz	Phi_F_C5a_R2_001.fastq.gz	Phi_F_C5b_R1_001.fastq.gz	Phi_F_C5b_R2_001.fastq.gz	Phi_F_C5c_R1_001.fastq.gz	Phi_F_C5c_R2_001.fastq.gz
33	5P	cleaned	Phi_F_C6	Phi_C6a_R2_001.fastq.gz	Phi_C6b_R1_001.fastq.gz	Phi_C6b_R2_001.fastq.gz	Phi_F_C6a_R1_001.fastq.gz	Phi_F_C6a_R2_001.fastq.gz	Phi_F_C6b_R1_001.fastq.gz	Phi_F_C6b_R2_001.fastq.gz	Phi_F_C6c_R1_001.fastq.gz	Phi_F_C6c_R2_001.fastq.gz
34	5P	cleaned	Phi_F_C7	Phi_C7a_R2_001.fastq.gz	Phi_C7b_R1_001.fastq.gz	Phi_C7b_R2_001.fastq.gz	Phi_F_C7a_R1_001.fastq.gz	Phi_F_C7a_R2_001.fastq.gz	Phi_F_C7b_R1_001.fastq.gz	Phi_F_C7b_R2_001.fastq.gz	Phi_F_C7c_R1_001.fastq.gz	Phi_F_C7c_R2_001.fastq.gz
35	5P	cleaned	Phi_F_C8	Phi_C8a_R2_001.fastq.gz	Phi_C8b_R1_001.fastq.gz	Phi_C8b_R2_001.fastq.gz	Phi_F_C8a_R1_001.fastq.gz	Phi_F_C8a_R2_001.fastq.gz	Phi_F_C8b_R1_001.fastq.gz	Phi_F_C8b_R2_001.fastq.gz	Phi_F_C8c_R1_001.fastq.gz	Phi_F_C8c_R2_001.fastq.gz
36	5P	cleaned	Phi_F_C9	Phi_C9a_R2_001.fastq.gz	Phi_C9b_R1_001.fastq.gz	Phi_C9b_R2_001.fastq.gz	Phi_F_C9a_R1_001.fastq.gz	Phi_F_C9a_R2_001.fastq.gz	Phi_F_C9b_R1_001.fastq.gz	Phi_F_C9b_R2_001.fastq.gz	Phi_F_C9c_R1_001.fastq.gz	Phi_F_C9c_R2_001.fastq.gz
37	5P	feces	Phi_F_F1	Phi_F1a_R2_001.fastq.gz	Phi_F1b_R1_001.fastq.gz	Phi_F1b_R2_001.fastq.gz	Phi_F_F1a_R1_001.fastq.gz	Phi_F_F1a_R2_001.fastq.gz	Phi_F_F1b_R1_001.fastq.gz	Phi_F_F1b_R2_001.fastq.gz	Phi_F_F1c_R1_001.fastq.gz	Phi_F_F1c_R2_001.fastq.gz
38	5P	feces	Phi_F_F10	Phi_F10a_R2_001.fastq.gz	Phi_F10b_R1_001.fastq.gz	Phi_F10b_R2_001.fastq.gz	Phi_F_F10a_R1_001.fastq.gz	Phi_F_F10a_R2_001.fastq.gz	Phi_F_F10b_R1_001.fastq.gz	Phi_F_F10b_R2_001.fastq.gz	Phi_F_F10c_R1_001.fastq.gz	Phi_F_F10c_R2_001.fastq.gz
39	5P	feces	Phi_F_F11	Phi_F11a_R2_001.fastq.gz	Phi_F11b_R1_001.fastq.gz	Phi_F11b_R2_001.fastq.gz	Phi_F_F11a_R1_001.fastq.gz	Phi_F_F11a_R2_001.fastq.gz	Phi_F_F11b_R1_001.fastq.gz	Phi_F_F11b_R2_001.fastq.gz	Phi_F_F11c_R1_001.fastq.gz	Phi_F_F11c_R2_001.fastq.gz
40	5P	feces	Phi_F_F12	Phi_F12a_R2_001.fastq.gz	Phi_F12b_R1_001.fastq.gz	Phi_F12b_R2_001.fastq.gz	Phi_F_F12a_R1_001.fastq.gz	Phi_F_F12a_R2_001.fastq.gz	Phi_F_F12b_R1_001.fastq.gz	Phi_F_F12b_R2_001.fastq.gz	Phi_F_F12c_R1_001.fastq.gz	Phi_F_F12c_R2_001.fastq.gz
41	5P	feces	Phi_F_F2	Phi_F2a_R2_001.fastq.gz	Phi_F2b_R1_001.fastq.gz	Phi_F2b_R2_001.fastq.gz	Phi_F_F2a_R1_001.fastq.gz	Phi_F_F2a_R2_001.fastq.gz	Phi_F_F2b_R1_001.fastq.gz	Phi_F_F2b_R2_001.fastq.gz	Phi_F_F2c_R1_001.fastq.gz	Phi_F_F2c_R2_001.fastq.gz
42	5P	feces	Phi_F_F3	Phi_F3a_R2_001.fastq.gz	Phi_F3b_R1_001.fastq.gz	Phi_F3b_R2_001.fastq.gz	Phi_F_F3a_R1_001.fastq.gz	Phi_F_F3a_R2_001.fastq.gz	Phi_F_F3b_R1_001.fastq.gz	Phi_F_F3b_R2_001.fastq.gz	Phi_F_F3c_R1_001.fastq.gz	Phi_F_F3c_R2_001.fastq.gz
43	5P	feces	Phi_F_F4	Phi_F4a_R2_001.fastq.gz	Phi_F4b_R1_001.fastq.gz	Phi_F4b_R2_001.fastq.gz	Phi_F_F4a_R1_001.fastq.gz	Phi_F_F4a_R2_001.fastq.gz	Phi_F_F4b_R1_001.fastq.gz	Phi_F_F4b_R2_001.fastq.gz	Phi_F_F4c_R1_001.fastq.gz	Phi_F_F4c_R2_001.fastq.gz
44	5P	feces	Phi_F_F5	Phi_F5a_R2_001.fastq.gz	Phi_F5b_R1_001.fastq.gz	Phi_F5b_R2_001.fastq.gz	Phi_F_F5a_R1_001.fastq.gz	Phi_F_F5a_R2_001.fastq.gz	Phi_F_F5b_R1_001.fastq.gz	Phi_F_F5b_R2_001.fastq.gz	Phi_F_F5c_R1_001.fastq.gz	Phi_F_F5c_R2_001.fastq.gz
45	5P	feces	Phi_F_F6	Phi_F6a_R2_001.fastq.gz	Phi_F6b_R1_001.fastq.gz	Phi_F6b_R2_001.fastq.gz	Phi_F_F6a_R1_001.fastq.gz	Phi_F_F6a_R2_001.fastq.gz	Phi_F_F6b_R1_001.fastq.gz	Phi_F_F6b_R2_001.fastq.gz	Phi_F_F6c_R1_001.fastq.gz	Phi_F_F6c_R2_001.fastq.gz
46	5P	feces	Phi_F_F7	Phi_F7a_R2_001.fastq.gz	Phi_F7b_R1_001.fastq.gz	Phi_F7b_R2_001.fastq.gz	Phi_F_F7a_R1_001.fastq.gz	Phi_F_F7a_R2_001.fastq.gz	Phi_F_F7b_R1_001.fastq.gz	Phi_F_F7b_R2_001.fastq.gz	Phi_F_F7c_R1_001.fastq.gz	Phi_F_F7c_R2_001.fastq.gz
47	5P	feces	Phi_F_F8	Phi_F8a_R2_001.fastq.gz	Phi_F8b_R1_001.fastq.gz	Phi_F8b_R2_001.fastq.gz	Phi_F_F8a_R1_001.fastq.gz	Phi_F_F8a_R2_001.fastq.gz	Phi_F_F8b_R1_001.fastq.gz	Phi_F_F8b_R2_001.fastq.gz	Phi_F_F8c_R1_001.fastq.gz	Phi_F_F8c_R2_001.fastq.gz
48	5P	feces	Phi_F_F9	Phi_F9a_R2_001.fastq.gz	Phi_F9b_R1_001.fastq.gz	Phi_F9b_R2_001.fastq.gz	Phi_F_F9a_R1_001.fastq.gz	Phi_F_F9a_R2_001.fastq.gz	Phi_F_F9b_R1_001.fastq.gz	Phi_F_F9b_R2_001.fastq.gz	Phi_F_F9c_R1_001.fastq.gz	Phi_F_F9c_R2_001.fastq.gz

## Sheet: TableS2
TABLE S2 | The identification of OTUs based on Silva and RDP databse and comaprsion to sequnces in GenBank.
FOUTU97	Silva identification						GenBank identification
	Kingdom	Phylum	Class	Order	Family	Genus	Species	Taxon	Ace.No.	ID (_%)	Numbers of reads	Frequency	sequence
Otu4	Fungi	Ascomycota	Saccharomycetes	Saccharomycetales			Saccharomyces_cerevisiae_	Saccharomyces cerevisiae	MT280028.1	100	29196	48	CGTTAACGAACGAGACCTTAACCTACTAAATAGTGGTGCTAGCATTTGCTGGTTATCCACTTCTTAGAGGGACTATCGGTTTCAAGCCGATGGAAGTTTGAGGCAATAACAGGTCTGTGATGCCCTTAGACGTTCTGGGCCGCACGCGCGCTACACTGACGGAGCCAGCGAGTCTAACCTTGGCCGAGAGGTCTTGGTAATCTTGTGAAACTCCGTCGTGCTGGGGATAGAGCATTGTAATTATTGCTCTTCAACGAGGAATTCCTAGTAAGCGCAAGTCATCAGCTTGCGTTGATTACGTCCCTGCCCTTTGTACACACCGCCCGTCGCTAGTACCGATTGAATGGCT
Otu3	Fungi	Ascomycota	Saccharomycetes	Saccharomycetales	Incertae_Sedis	Candida		Candida	AB000658.1	100	19618	39	CGTTAACGAACGAGACCTTAACCTACTAAATAGCTCGATCAGCTTTGGCTGATTATTAGCTTCTTAGAGGGACTATCGTTTTCAAGACGATGGAAGTTTGAGGCAATAACAGGTCTGTGATGCCCTTAGACGTTCTGGGCCGCACGCGCGCTACACTGACGGAGCCAACGAGTACATAACCTTGGCCGAGAGGCTTGGGTAATCTTGTTAAACTCCGTCGTGCTGGGGATAGAGCATTGCAATTATTGCTCTTCAACGAGGAATTCCTAGTAAGCGCAAGTCATCAGCTTGCGTTGATTACGTCCCTGCCCTTTGTACACACCGCCCGTCGCTACTACCGATTGAATGGCT
Otu5	Fungi	Ascomycota	Saccharomycetes	Saccharomycetales	Saccharomycetaceae	Yamadazyma		Yamadazyma triangularis	JQ698915.1	100	7355	38	CGTTAACGAACGAGACCTTAACCTACTAAATAGTGCTGCTAGCTTTGGCTGGTATAGTCACTTCTTAGAGGGACTATCGATTTCAAGTCGATGGAAGTTTGAGGCAATAACAGGTCTGTGATGCCCTTAGACGTTCTGGGCCGCACGCGCGCTACACTGACGGAGCCAACGAGTATTTACCTTGGCCGAGAGGTCTGGGAAATCTTGTGAAACTCCGTCGTGCTGGGGATAGAGCATTGTAATTATTGCTCTTCAACGAGGAATTCCTAGTAAGCGTAAGTCATCAGCTTGCGTTGATTACGTCCCTGCCCTTTGTACACACCGCCCGTCGCTACTACCGATTGAATGGCT
Otu171	Fungi	Ascomycota	Eurotiomycetes	Eurotiales	Trichocomaceae	Aspergillus		Aspergillus penicillioides	NG_063229.1	97.1	5089	42	CGATACGAACGAGACCTCGTCCCTTAAATAGCCCGGTCCGCATTTGCGGGCCGCTGGCTTCTTAGGGGGACTATCGGCTTAAGCCGATGGAAGTGCGCGGCAATAACAGGTCTGTGATGCCCTTAGATGTTCTGGGCCGCACGCGCGCTACACTGACAGGGGCAGCGAGTACATCACCTTGGCCGAGAGGTCCGGGTAATCTTGTTAAACCCTGTCGTGATGGGGATAGATCATTGCAATTGTTGGTCTTCAACGAGGAATGCCTAGTAAGCGCGAGTCATCAGCTCGCGTTGACTACGTCCCTGCCCTTTGTACACACCGCCCGTCGCTCCTACCGATTGAATGGCT
Otu6	Fungi	Ascomycota	Dothideomycetes	Pleosporales			Alternaria_alternata	Alternaria sp.	MT649562.1	97.1	1463	48	CGTTAACGAACGAGACCTTACTCTGCTAAATAGCCAGGCTAACTTTGGTTGGTCGCCGGCTTCTTAGAGAGACTATCAACTCAAGTTGATGGAAGTTTGAGGCAATAACAGGTCTGTGATGCCCTTAGATGTTCTGGGCCGCACGCGCGCTACACTGACAGAGCCAACGAGTTCTTTTCCTTGTTCGAAAGAATTGGGTAATCTTGTTAAACTCTGTCGTGCTGGGGATAAAGCATTGCAATTATTGCTTTTCAACGAGGAATGCCTAGTAAGCGCGTGTCATCAGCATGCGTTGATTACGTCCCTGACCTTTGTACACACCGCCCGTCGCTACTACCGATTGAATGGCT
Otu8	Fungi	Ascomycota	Saccharomycetes	Saccharomycetales			uncultured_Galactomyces	Galactomyces candidum	KY457577.1	100	1377	28	CGATAACGAACGAGACCTTAACCTGCTAAATAGCTGTAACAATAGATTATTGTTTTGACAGCTTCTTAGAGGGACTATCGATTTTCAAGTCGATGGAAGTTTGAGGCAATAACAGGTCTGTGATGCCCTTAGACGTTCTGGGCCGCACGCGCGCTACACTGACGGAGCCAGCGAGTCTAACCTGTGCCGAGAGGTATGGGTAATCTTGTGAAACTCCGTCGTGCTGGGGATAGAGCATTGCAATTATTGCTCTTCAACGAGGAATTCCTAGTAAGCGCAAGTCATCAGCTTGCGTTGATTACGTCCCTGCCCTTTGTACACACCGCCCGTCGCTACTACCGATTGAATGGCT
Otu7	Fungi	Ascomycota	Dothideomycetes	Capnodiales			uncultured_fungus	Cladosporium	MT644477.1	100	1061	48	CGTTAACGAACGAGACCTTAACCTGCTAAATAGCCAGGCCCGCTTTGGCGGGTCGCCGGCTTCTTAGAGGGACTATCGGCTCAAGCCGATGGAAGTTTGAGGCAATAACAGGTCTGTGATGCCCTTAGATGTTCTGGGCCGCACGCGCGCTACACTGACAGAGCCAACGAGTTCATTTCCTTAGCCGAAAGGTTTGGGTAATCTTGTTAAACTCTGTCGTGCTGGGGATAGAGCATTGCAATTATTGCTCTTCAACGAGGAATGCCTAGTAAGCGCATGTCATCAGCATGCGTTGATTACGTCCCTGCCCTTTGTACACACCGCCCGTCGCTACTACCGATTGAATGGCT
Otu26	Fungi	Ascomycota	Dothideomycetes	Pleosporales				Pleospora	MT649533.1	100	1038	48	CGATAACGAACGAGACCTTACTCTGCTAAATAGCCAGGCTAGCTTTGGCTGGTCGCCGGCTTCTTAGAGAGACTATCAACTCAAGTTGATGGAAGTTTGAGGCAATAACAGGTCTGTGATGCCCTTAGATGTTCTGGGCCGCACGCGCGCTACACTGACAGAGCCAACGAGTTCTTCACCTTGACCGAAAGGTCTGGGTAATCTTGTTAAACTCTGTCGTGCTGGGGATAAAGCATTGCAATTATTGCTTTTCAACGAGGAATGCCTAGTAAGCGCGAGTCATCAGCTCGCGTTGACTACGTCCCTGCCCTTTGTACACACCGCCCGTCGCTCCTACCGATTGAATGGCT
Otu162	Fungi	Ascomycota	Eurotiomycetes	Eurotiales			Aspergillus_lentulus	Xeromyces	LC050436.1	95.7	882	42	CGTTAACGAACGAGACCTCGGCCCTTAAATAGCCCGGTCCGCATTTGCGGGCCGCTGGCTTCTTAGGGGGACTATCGGCTCAAGCCGATGGAAGTGCGCGGCAATAACAGGTCTGTGATGCCCTTAGATGTTCTGGGCCGCACGCGCGCTACACTGACAGGGCCAGCGAGTCTAACCTTGGCCGAGAGGTCTTGGTAATCTTGTGAAACTCCGTCGTGCTGGGGATAGAGCATTGTAATTATTGCTCTTCAACGAGGAATGCCTAGTAAGCGCGAGTCATCAGCTCGCGTTGACTACGTCCCTGCCCTTTGTACACACCGCCCGTCGCTCCTACCGATTGAATGGCT
Otu9	Fungi	Ascomycota	Dothideomycetes	Pleosporales				Phoma herbarum	LR745531.1	100	706	40	CGATAACGAACGAGACCTTAACCTGCTAAATAGCCAGGCTAGCTTTGGCTGGTCGCCGGCTTCTTAGAGGGACTATCGGCTCAAGCCGATGGAAGTTTGAGGCAATAACAGGTCTGTGATGCCCTTAGATGTTCTGGGCCGCACGCGCGCTACACTGACAGAGCCAACGAGTTATTCACCTTGGCCGGAAGGTCTGGGTAATCTTGTTAAACTCTGTCGTGCTGGGGATAGAGCATTGCAATTATTGCTCTTCAACGAGGAATGCCTAGTAAGCGCATGTCATCAGCATGCGTTGATTACGTCCCTGCCCTTTGTACACACCGCCCGTCGCTACTACCGATTGAATGGCT
Otu85	Fungi	Ascomycota	Eurotiomycetes	Eurotiales			Aspergillus_lentulus	Xerochrysium xerophilum	MK719556.1	96.8	605	35	CGTTAACGAACGAGACCTCGGCCCTTAAATAGCCCGGTCCGCATTTGCGGGCCGCTGGCTTCTTAGGGGGACTATCGGCTCAAGCCGATGGAAGTGCACGGCAATAACAGGTCTGTGATGCCCTTAGATGTTCTGGGCCGCACGCGCGCTACACTGACAGGGGCAGCGAGTACATCACCTTGGCCGAGAGGCTTGGGTAATCTTGTTAAACTCCGTCGTGCTGGGGATAGAGCATTGCAATTATTGCTCTTCAACGAGGAATGCCTAGTAAGCGCGAGTCATCAGCTCGCGTTGACTACGTCCCTGCCCTTTGTACACACCGCCCGTCGCTCCTACCGATTGAATGGCT
Otu10	Fungi	Ascomycota	Sordariomycetes	Hypocreales	Nectriaceae	Fusarium		Fusarium venenatum	MT649588.1	100	599	34	CGTTAACGAACGAGACCTTAACCTGCTAAATAGCCCGTATTGCTTTGGCAGTACGCTGGCTTCTTAGAGGGACTATCGGCTCAAGCCGATGGAAGTTTGAGGCAATAACAGGTCTGTGATGCCCTTAGATGTTCTGGGCCGCACGCGCGCTACACTGACGGAGCCAGCGAGTACTTCCTTGTCCGAAAGGTCCGGGTAATCTTGTTAAACTCCGTCGTGCTGGGGATAGAGCATTGCAATTATTGCTCTTCAACGAGGAATCCCTAGTAAGCGCAAGTCATCAGCTTGCGTTGATTACGTCCCTGCCCTTTGTACACACCGCCCGTCGCTACTACCGATTGAATGGCT
Otu41	Fungi	Ascomycota	Lecanoromycetes	s:uncultured_eukaryote				Candida sp	FJ153077.1	95.7	426	30	CGATAACGAACGAGACCTTAACCTACTAAATAGTGCTGCTAGCTTTGGCTGGTATAGTCACTTCTTAGAGGGACTATCGATTTCAAGTCGATGGAAGTTTGAGGCAATAACAGGTCTGTGATGCCCTTAGACGTTCTGGGCCGCACGCGCGCTACACTGACAGGGGCAGCGAGTACATCACCTTGGCCGAGAGGTCCGGGTAATCTTGTTAAACCCTGTCGTGCTGGGGATAGAGCATTGCAATTATTGCTCTTCAACGAGGAATGCCTAGTAAGCGCGAGTCATCAGCTCGCGTTGACTACGTCCCTGCCCTTTGTACACACCGCCCGTCGCTACTACCGATTGAATGGCT
Otu60	Fungi	Ascomycota	Saccharomycetes	Saccharomycetales	Incertae_Sedis	Candida		Candida allociferrii	AB000658.1	97.1	402	26	CGATAACGAGACCTTAACCTACTAAATAGCTCGATCAGCTTTGGCTGATTATTAGCTTCTTAGAGGGACTATCGTTTTCAAGACGATGGAAGTTTGAGGCAATAACAGGTCTGTGATGCCCTTAGACGTTCTGGGCCGCACGCGCGCTACACTGACGGAGCCAACGAGTACATAACCTTGGCCGAGAGGCTTGGGTAATCTTGGGAAATTTCATCGTGATGGGGATAGATCATTGCAATTGTTGGTCTTCAACGAGGAATTCCTAGTAAGCGTAAGTCATCAGCTTGCGTTGATTACGTCCCTGCCCTTTGTACACACCGCCCGTCGCTACTACCGATTGAATGGCT
Otu12	Fungi	Ascomycota	Saccharomycetes	Saccharomycetales	Saccharomycetaceae	Hyphopichia		Hyphopichia sp	MN268773.1	100	342	14	CGTTAACGAACGAGACCTTAACCTGCTAAATAGTGCAGCTAGCTTTTGCTGGTTTGATACTTCTTAGAGGGACTATCGACATCAAGTCGATGGAAGTTTGAGGCAATAACAGGTCTGTGATGCCCTTAGACGTTCTGGGCCGCACGCGCGCTACACTGACTGAGCCAGCGAGTCTTGCCTTGGCCGAGAGGTCCGGGAAATCTTGTGAAACTCAGTCGTGCTGGGGATAGAGCATTGTAATTTTTGCTCTTCAACGAGGAATTCCTAGTAAGCGCAAGTCATCAGCTTGCGTTGATTACGTCCCTGCCCTTTGTACACACCGCCCGTCGCTACTACCGATTGAATGGCT
Otu131	Fungi	Ascomycota	Eurotiomycetes	Eurotiales	Trichocomaceae	Aspergillus		Aspergillus	LC050441.1	98.3	231	36	CGTTAACGAACGAGACCTTAACCTACTAAATAGTGGTGCTAGCCTTTGCTGGTTCTCCACTTCTTAGAGGGACTATCGGCTCAAGCCGATGGAAGTGCGCGGCAATAACAGGTCTGTGATGCCCTTAGATGTTCTGGGCCGCACGCGCGCTACACTGACAGGGTCAGCGAGTACATCACCTTGGCCGAGAGGTCCGGGTAATCTTGTTAAACCCTGTCGTGCTGGGGATAGAGCATTGCAATTATTGCTCTTCAACGAGGAATGCCTAGTAGGCACGAGTCATCAGCTCGCGTTGACTACGTCCCTGCCCTTTGTACACACCGCCCGTCGCTACTACCGATTGAATGGCT
Otu177	Fungi	Ascomycota	Eurotiomycetes	Eurotiales			Penicillium_griseofulvum	Penicillium sp.	MN995518.1	99.4	177	20	CGATAACGAACGAGACCTCGGCCCTTAAATAGCCCGGTCCGCATTTGCGGGCCGCTGGCTTCTTAAGGGGACTATCGGCTCAAGCCGATGGAAGTGCGCGGCAATAACAGGTCTGTGATGCCCTTAGATGTTCTGGGCCGCACGCGCGCTACACTGACAGGGCCAGCGAGTACATCACCTTAACCGAGAGGTTTGGGTAATCTTGTTAAACCCTGTCGTGCTGGGGATAGAACATTGCAATTATCGCTCTTCAACGAGGAATGCCTAGTAGGCACGAGTCATCAGCTCGTGCCGATTACGTCCCTGCCCTTTGTACACACCGCCCGTCGCTACTACCGATTGAATGGCT
Otu14	Fungi	Ascomycota	Eurotiomycetes	Arachnomycetales	Arachnomycetaceae	Arachnomyces		Arachnomyces glareosus	FJ358341.1	99.7	172	16	CGTTAACGAACGAGACCTTAACCTGCTAAATAGCCCGGGTGGCGTCCGCCGCCCGCTGGCTTCTTAGAGGGACTATCGGCTCAAGCCGATGGAAGTTTGAGGCAATAACAGGTCTGTGATGCCCTTAGATGTTCTGGGCCGCACGCGCGCTACACTGACAGGGCCAGCGAGTACATCACCTTGGCCGAGAGGTCCGGGTAATCTTGTGAAACCCTGTCGTGCTGGGGATAGAGCATTGCAATTATTGCTCTTCAACGAGGAATGCCTAGTAGGCACGAGTCATCAGCTCGTGCCGATTACGTCCCTGCCCTTTGTACACACCGCCCGTCGCTACTACCGATTGAATGGCT
Otu15	Fungi	Basidiomycota	Microbotryomycetes				Sporobolomyces_bannaensis	Sporobolomyces sp	MK050419.1	100	109	28	CGTTAACGAACGAGACCTTAACCTGCTAAATAGACCAGTCGACTTTGGTTGACTGCTGTCTTCTTAGAGGGACTATCAGCGTTTAGCTGATGGAAGTTTGAGGCAATAACAGGTCTGTGATGCCCTTAGATGTTCTGGGCCGCACGCGCGCTACACTGACAGAGCCAGCGAGTCTTTTTCCTTTGCCGGAAGGCATGGGTAATCTTGTGAAACTCTGTCGTGATGGGGATAGAACATTGCAATTATTGTTCTTCAACGAGGAATACCTAGTAAGCGTGATTCATCAGATCGCGTTGATTACGTCCCTGCCCTTTGTACACACCGCCCGTCGCTACTACCGATTGAATGGCT
Otu63	Fungi	Ascomycota	Saccharomycetes	Saccharomycetales			Saccharomyces_cerevisiae_	Saccharomyces sp	LN827928.1	97.2	87	21	CGTTAACGAACGAGACCTCGTCCCTTAAATAGCCCGGTCCGCATTTGCGGGCCGCTGGCTTCTTAGAGAGACTATCAACTCAAGTTGATGGAAGTTTGAGGCAATAACAGGTCTGTGATGCCCTTAGATGTTCTGGGCCGCACGCGCGCTACACTGACGGAGCCAGCGAGTCTAACCTTGGCCGAGAGGTCTTGGTAATCTTGTGAAACTCCGTCGTGCTGGGGATAGAGCATTGTAATTATTGCTCTTCAACGAGGAATTCCTAGTAAGCGCAAGTCATCAGCTTGCGTTGATTACGTCCCTGCCCTTTGTACACACCGCCCGTCGCTACTAACGATTGAATGGCT
Otu27	Fungi	Basidiomycota	Tremellomycetes	Tremellales			uncultured_Tremellomycetes	Vishniacozyma victoriae	NG_062163.1	99.7	85	28	CGTTAACGAACGAGACCTTAACCTGCTAAATAGTCAGGCCGGCTTCGGCTGGTCGTCGACTTCTTAGAGGGACTGTTGGCGTTTAGCCAACGGAAGTTTGAGGCAATAACAGGTCTGTGATGCCCTTAGATGTTCTGGGCCGCACGCGCGCTACACTGACTGAGCCAGCGAGTTTTCACCTTGGCCGAGAGGTCTGGGTAATCTTGTGAAACTCAGTCGTGCTGGGGATAGAGCATTGCAATTATTGCTCTTCAACGAGGAATACCTAGTAAGCGTGAGTCACCAGCTCGCGTTGATTACGTCCCTGCCCTTTGTACACACCGCCTGTCGCTACTACCGATTGAATGGCT
Otu92	Fungi	Ascomycota	Saccharomycetes	Saccharomycetales	Incertae_Sedis	Candida		Trichomonascus sp.	KY510967.1	97.6	50	17	CGATAACGAACGAACCTCGTCCCTTAAATAGCCCGGTCCGCATTTGCGGGCCGCTGGCTTCTTAGAGGGACTATCGTTTTCAAGACGATGGAAGTTTGAGGCAATAACAGGTCTGTGATGCCCTTAGACGTTCTGGGCCGCACGCGCGCTACACTGACGGAGCCAACGAGTACATAACCTTGGCCGAGAGGCTTGGGTAATCTTGTTAAACTCCGTCGTGCTGGGGATAGAGCATTGCAATTGTTGGTCTTCAACGAGGAATGCCTAGTAAGCGCGAGTCATCAGCTCGCGTTGACTACGTCCCTGCCCTTTGTACACACCGCCCGTCGCTCCTACCGATTGAATGGCT
Otu25	Fungi	Basidiomycota	Wallemiomycetes	Wallemiales	Incertae_Sedis	Wallemia		Wallemia sebi	KY751335.1	100	33	6	CGATAACGAACGAGACCTTAACCTGCTAAATAGCCGGTACGACATTTTGTTGTACATTGGCTTCTTAGAGGGACTATTGATGTTTAATCAATGGAAGTTTGAGGCAATAACAGGTCTGTGATGCCCTTAGATGTTCTGGGCCGCACGCGCGCTACACTGACAGAGGCAGCGAGTATTATATTCCTTATTCGAAAGAATTGGGTAATCTTGTTAAACTCTGTCGTGCTGGGGATAGAGCATTGCAATTATTGCTCTTCAACGAGGAATTCTTAGTAAGCGCAAGTCATCAGCTTGCGTTGATTACGTCCCTGCTCTTTGTACACACCGCCCGTCGCTACTACCGATTGAATGGCT
Otu35	Fungi	Basidiomycota	Tremellomycetes	Filobasidiales	Filobasidiaceae			Filobasidium sp	MK050343.1	100	26	10	CGATAACGAACGAGACCTTAACCTGCTAAATAGTCCGGCCGGCTTTTGCTGGTCGCTGACTTCTTAGAGGGACTAACAGCGTTTAGCTGTTGGAAGTTTGAGGCAATAACAGGTCTGTGATGCCCTTAGATGTTCTGGGCCGCACGCGCGCTACACTGACTGAGCCAGCGAGTTTATAACCTTGGCCGAAAGGTCTGGGTAATCTTGTGAAACTCAGTCGTGCTGGGGATAGAGCATTGCAATTATTGCTCTTCAACGAGGAATGCCTAGTAAGCGTGAGTCATCAGCTCACGTTGATTACGTCCCTGCCCTTTGTACACACCGCCCGTCGCTACTACCGATTGAATGGCT
Otu188	Fungi	Ascomycota	Eurotiomycetes	Eurotiales	Trichocomaceae	Aspergillus		Aspergillus	KR131435.1	95.4	24	9	CGTAACGAACGAGACCTCGTCCCTTAAATAGCCCGGTCCGCATTTGCGGGCCGCTGGCTTCTTAGAGGGACTATCGCCGTTTAGGCGACGGAAGTTTGAGGCAATAACAGGTCTGTGATGCCCTTAGATGTTCTGGGCCGCACGCGCGCTACACTGACAGAGCCAACGAGTTCTTCACCTTGACCGAAAGGTCTGGGTAATCTTGTTAAACCCTGTCGTGCTGGGGATAGAGCATTGCAATTATTGCTCTTCAACGAGGAATGCCTAGTAGGCGCGAGTCATCAGCTCGTGCCGATTACGTCCCTGCCCTTTGTACACACCGCCCGTCGCTACTACCGATTGAATGGCT
Otu69	Fungi	Ascomycota	Saccharomycetes	Saccharomycetales			Candida_sp._MTCC_7739	Xerochrysium xerophilum	MK719556.1	93.4	23	7	CGTTAACGAACGAGACCTCGTCCCTTAAATAGCCCGGTCCGCATTTGCGGGCCGCTGGCTTCTTAGGGGGACTATCGGCTTAAGCCGATGGAAGTGCGCGGCAATAACAGGTCTGTGATGCCCTTAGATGTTCTGGGCCGCACGCGCGCTACACTGACGGAGCCAGCGAGTTGACCTTGGCCGAGAGGCCTGGGAAATCTTGGGAAACTCCGTCGTGCAGGGGATAGAGCATTGCAATTTTTGCTCTTCAACGAGGAATTCCTAGTAAGCGCAAGTCACCAACTTGCGTTGATTACGTCCCTGCCCTTTGTACACACCGCCCGTCGCTACTACCGATTGAATGGCT
Otu51	Fungi	Ascomycota	Saccharomycetes	Saccharomycetales			Saccharomyces_cerevisiae_	Torulaspora delbruecki	MN932369.1	98.6	17	7	CGTTAACGAACGAGACCTTAACCTACTAAATAGTGGTGCTAGCATTTGCTGGTTATCCACTTCTTAGAGGGACTATCGGTTTCAAGCCGATGGAAGTTTGAGGCAATAACAGGTCTGTGATGCCCTTAGATGTTCTGGGCCGCACGCGCGCTACACTGACGGAGCCAGCGAGTCTAACCTGTGCCGAGAGGTATGGGTAATCTTGTGAAACTCCGTCGTGCTGGGGATAGAGCATTGCATCTATTGCTCTTCAACGAGGAATTCCTAGTAAGCGCGAGTCATCAGCTCGCGTTGACTACGTCCCTGCCCTTTGTACACACCGCCCGTCGCTACTACCGATTGAATGGCT
Otu47	Fungi	Ascomycota	Eurotiomycetes	Eurotiales	Trichocomaceae	Aspergillus		Aspergillus	KR131435.1	100	14	6	TGTTCCCGCCCTCTCCCTCTTTCCTTCCATCTCCCGGTCCGCATTTGCGGGCCGCTGGCTTCTTAGGGGGACTATCGGCTTAAGCCGATGGAAGTGCGCGGCAATAACAGGTCTGTGATGCCCTTAGATGTTCTGGGCCGCACGCGCGCTACACTGACAGGGCCAGCGAGTACATCACCTTGGCCGAGAGGTCCGGGTAATCTTGTTAAACCCTGTCGTGCTGGGGATAGAGCATTGCAATTATTGCTCTTCAACGAGGAATGCCTAGTAGGCGCGAGTCATCAGCTCGTGCCGATTACGTCCCTGCCCTTTGTACACACCGCCCGTCGCTACTACCGATTGAATGGCT
BOTU97	Divisio	Phylum	Class	Order	Family	Genus	Species	Taxon	Ace.No.	ID (_%)	Numbers of reads	Frequency	sequence
Otu1	Bacteria	Firmicutes	Bacilli	Bacillales	Staphylococcaceae	Staphylococcus		Staphylococcus sp	MN134331.1	100	141203	48	ATACGTAGGTGGCAAGCGTTATCCGGAATTATTGGGCGTAAAGCGCGCGTAGGCGGTTTCTTAAGTCTGATGTGAAAGCCCACGGCTCAACCGTGGAGGGTCATTGGAAACTGGGAAACTTGAGTGCAGAAGAGGAAAGTGGAATTCCATGTGTAGCGGTGAAATGCGCAGAGATATGGAGGAACACCAGTGGCGAAGGCGACTTTCTGGTCTGTAACTGACGCTGATGTGCGAAAGCGTGGGGATCAAACAGGAT
Otu2	Bacteria	"Proteobacteria"	Alphaproteobacteria	Rickettsiales	Anaplasmataceae	Ehrlichia	Ehrlichia_ewingii	Wolbachia	KX022249.1	100	28271	48	ATACGGAGAGGGCTAGCGTTATTCGGAATTATTGGGCGTAAAGAGCGCGTAGGCTGATTAGTAAGTTAAGAGTGAAATCCCAGAGCTCAACTTTGGAATTGCTTTTAAAACTGCTAATCTAGAGATTGAAAGAGGATAGAGGAATTCCTAGTGTAGAGGTGAAATTCGTAAATATTAGGAGGAACACCAGTGGCGAAGGCGTCTATCTGGTTCAAATCTGACGCTGATGCGCGAAGGCGTGGGGAGCAAACAGGAT
Otu3	Bacteria	"Proteobacteria"	Alphaproteobacteria	Rhizobiales	Brucellaceae	Ochrobactrum	Ochrobactrum_oryzae	Bartonella	KX022322.1	100	19447	47	ATACGAAGGGGGCTAGCGTTGTTCGGAATTACTGGGCGTAAAGCGCGCGTAGGCGGATAGATAAGTTAGGGGTGAAATCCCAGGGCTCAACCCTGGAACTGCCTTTAATACTGTCTATCTGGAGTATGGAAGAGGTGAGTGGAATTCCGAGTGTAGAGGTGAAATTCGTAGATATTCGGAGGAACATCAGTGGCGAAGGCGGCTCACTGGTCCATTACTGACGCTGAGGTGCGAAAGCGTGGGGAGCAAACAGGAT
Otu4	Bacteria	Firmicutes	Bacilli	Bacillales	Bacillaceae_1	Bacillus		Bacillus paramycoides	MT647568.	100	5347	39	ATACGTAGGTGGCAAGCGTTATCCGGAATTATTGGGCGTAAAGCGCGCGCAGGTGGTTTCTTAAGTCTGATGTGAAAGCCCACGGCTCAACCGTGGAGGGTCATTGGAAACTGGGAGACTTGAGTGCAGAAGAGGAAAGTGGAATTCCATGTGTAGCGGTGAAATGCGTAGAGATATGGAGGAACACCAGTGGCGAAGGCGACTTTCTGGTCTGTAACTGACACTGAGGCGCGAAAGCGTGGGGAGCAAACAGGAT
Otu5	Bacteria	"Bacteroidetes"	Sphingobacteriia	"Sphingobacteriales"	Sphingobacteriaceae	Mucilaginibacter	Mucilaginibacter_daejeonensis	Solitalea	KX022159.1	100	3726	43	ATACGGAGGATCCAAGCGTTATCCGGATTTACTGGGTTTAAAGGGTGCGTAGGCGGCTAATAAAGTCAGGGGTAAAATACATAAGCTTAACTTATGGCCTGCCCTTGAAACTCATTAGCTAGAGTATGGTGAGTGTAGGCGGAATGTGACAAGTAGCGGTGAAATGCATAGATATGTCACAGAACACCGATCGCGAAGGCAGCTTACAGTACCATAACTGACGCTGAGGCACGAAAGCGTGGGGAGCAAACAGGAT
Otu6	Bacteria	"Proteobacteria"	Gammaproteobacteria	"Enterobacteriales"	Enterobacteriaceae	Photorhabdus	Photorhabdus_asymbiotica_subsp._australis	Sodalis	KM464198.1	100	3065	11	ATACGGAGGGTGCGAGCGTTAATCGGAATGACTGGGCGTAAAGGGCACGCAGGCGGTGCGTTAAGTCAGATGTGAAATCCCCGGGCTCAACCCGGGAACGGCATTTGAAACTGGCGAGCTGGAGTTTCGTAGAGGGGGGTAGAATTCCGGGTGTAGCGGTGAAATGCGTAGATATCCGGAGGAATACCGGTGGCGAAGGCGGCCCCCTGGACGAAGACTGACGCTGAGGTGCGAAAGCGTGGGGAGCAAACAGGAT
Otu7	Bacteria	"Proteobacteria"	Betaproteobacteria	Burkholderiales	Comamonadaceae	Pelomonas	Pelomonas_aquatica	Pelomonas sp	AB835084.1	100	2876	45	ATACGTAGGGTGCAAGCGTTAATCGGAATTACTGGGCGTAAAGCGTGCGCAGGCGGTTATGCAAGACAGAGGTGAAATCCCCGGGCTCAACCTGGGAACTGCCTTTGTGACTGCATGGCTAGAGTACGGTAGAGGGGGATGGAATTCCGCGTGTAGCAGTGAAATGCGTAGATATGCGGAGGAACACCGATGGCGAAGGCAATCCCCTGGACCTGTACTGACGCTCATGCACGAAAGCGTGGGGAGCAAACAGGAT
Otu8	Bacteria	"Actinobacteria"	Actinobacteria	Actinomycetales	Micrococcaceae	Kocuria	Kocuria_koreensis	Kocuria	MH493698.1	100	2408	46	ATACGTAGGGCGCAAGCGTTGTCCGGAATTATTGGGCGTAAAGAGCTCGTAGGCGGTTTGTCGCGTCTGCTGTGAAAGCCCGGGGCTCAACCCCGGGTGTGCAGTGGGTACGGGCAGGCTGGAGTGCAGTAGGGGAGACCGGAATTCCTGGTGTAGCGGTGAAATGCGCAGATATCAGGAGGAACACCGATGGCGAAGGCAGGTCTCTGGGCTGTTACTGACGCTGAGGAGCGAAAGCATGGGGAGCGAACAGGAT
Otu9	Bacteria	"Bacteroidetes"	Sphingobacteriia	"Sphingobacteriales"	Sphingobacteriaceae	Pedobacter	Pedobacter_daejeonensis	Blattabacterium	KX022148.1	100	1656	27	ATACGGAGGATACAAGCGTTATCCGGATTTATTGGGTTTAAAGGGTGCGTAGGCGGCCTATTAAGTCAGTAGTGAAATCTTGCAGCTTAACTGTTAAAACTGCTATTGATACTGATGGGCTTGAGTGAGGTTGGAGTAGCTGGAATGTGTGGTGTAGCGGTGAAATGCATAGATATCACACAGAACACCGATCGCGAAGGCAAGTTACTAAGCCTATACTGACGCTGAGGCACGAAAGCGTGGGGAGCAAATAGGAT
Otu10	Bacteria	"Proteobacteria"	Gammaproteobacteria	"Enterobacteriales"	Enterobacteriaceae	Pantoea	Pantoea_eucalypti	Pantoea agglomerans	MT635441.1	100	1287	48	ATACGGAGGGTGCAAGCGTTAATCGGAATTACTGGGCGTAAAGCGCACGCAGGCGGTCTGTTAAGTCAGATGTGAAATCCCCGGGCTTAACCTGGGAACTGCATTTGAAACTGGCAGGCTTGAGTCTTGTAGAGGGGGGTAGAATTCCAGGTGTAGCGGTGAAATGCGTAGAGATCTGGAGGAATACCGGTGGCGAAGGCGGCCCCCTGGACAAAGACTGACGCTCAGGTGCGAAAGCGTGGGGAGCAAACAGGAT
Otu11	Bacteria	"Actinobacteria"	Actinobacteria	Actinomycetales	Pseudonocardiaceae	Actinophytocola	Actinophytocola_xinjiangensis	Amycolatopsis sp	KX289927.1	95.6	1154	29	ATACGTAGGGCGCAAGCGTTGTCCGGAATTATTGGGCGTAAAGAGCTCGTAGGCGGTTTGTCGCGTCGGCCGTGAAAACTGGAGGCTCAACTTCCAGCGTGCGGTCGATACGGGCAGACTTGAGTATGGTAGGGGAGACTGGAATTCCTGGTGTAGCGGTGAAATGCGCAGATATCAGGAGGAACACCGGTGGCGAAGGCGGGTCTCTGGGCCATTACTGACGCTGAGGAGCGAAAGCGTGGGGAGCGAACAGGAT
Otu12	Bacteria	Firmicutes	Bacilli	Lactobacillales	Lactobacillaceae	Lactobacillus	Lactobacillus_fermentum	Lactobacillus fermentum	MT645492.1	100	1020	48	ATACGTAGGTGGCAAGCGTTATCCGGATTTATTGGGCGTAAAGAGAGTGCAGGCGGTTTTCTAAGTCTGATGTGAAAGCCTTCGGCTTAACCGGAGAAGTGCATCGGAAACTGGATAACTTGAGTGCAGAAGAGGGTAGTGGAACTCCATGTGTAGCGGTGGAATGCGTAGATATATGGAAGAACACCAGTGGCGAAGGCGGCTACCTGGTCTGCAACTGACGCTGAGACTCGAAAGCATGGGTAGCGAACAGGAT
Otu13	Bacteria	"Proteobacteria"	Gammaproteobacteria	Xanthomonadales	Sinobacteraceae	Nevskia	Nevskia_terrae	Nevskia sp.	KC253423.1	100	1005	41	ATACAGAGGGTGCAAGCGTTAATCGGATTTACTGGGCGTAAAGCGTGCGTAGGCGGTTCGTTAAGTCGATTGTGAAAGCCCTGGGCTTAACCTGGGAATTGCAGTCGATACTGGCGGACTAGAGAACGGTAGAGGGAGGCGGAACTCCAGGTGTAGCGGTGAAATGCGTAGATATCTGGAAGAACACCGATGGCGAAGGCAACCTCCTGGGCCTGTTCTGACGCTGAGGCACGAAAGCGTGGGTAGCAAACAGGAT
Otu14	Bacteria	"Proteobacteria"	Gammaproteobacteria	Oceanospirillales	Oceanospirillaceae	Marinomonas	Marinomonas_arctica	Marinomonas arctica	MT110661.1	100	821	23	ATACAGAGGGTGCAAGCGTTAATCGGAATTACTGGGCGTAAAGCGCGCGTAGGTGGTTTGTTAAGTCGGATGTGAAATCCCAGGGCTCAACCTTGGAATGGCACCCGATACTGGCAGGCTAGAGTATGGTAGAGGGGTGTGGAATTTCCTGTGTAGCGGTGAAATGCGTAGATATAGGAAGGAACATCAGTGGCGAAGGCGACACCCTGGACTAATACTGACACTGAGGTGCGAAAGCGTGGGGAGCAAACAGGAT
Otu17	Bacteria	"Proteobacteria"	Alphaproteobacteria	Caulobacterales	Caulobacteraceae	Phenylobacterium	Phenylobacterium_koreense	Caulobacter sp.	AB979861.1	100	782	39	ATACGAAGGGGGCTAGCGTTGCTCGGAATTACTGGGCGTAAAGGGCGCGTAGGCGGACAGTTAAGTTGGGGGTGAAAGCCCGGGGCTCAACCTCGGAAATGCCTTCAATACTGGCTGTCTTGAGTACGGGAGAGGTGAGTGGAACTCCGAGTGTAGAGGTGAAATTCGTAGATATTCGGAAGAACACCAGTGGCGAAGGCGACTCACTGGCCCGTTACTGACGCTGAGGCGCGAAAGCGTGGGGAGCAAACAGGAT
Otu41	Bacteria	Firmicutes	Bacilli	Bacillales	Staphylococcaceae	Staphylococcus	Staphylococcus_equorum_subsp._linens	Staphylococcus sp.	MN134333.1	98.9	781	30	AGACGGGGGGGGCAAGTGTTCTTCGGAATTATTGGGCGTAAAGCGCGCGTAGGCGGTTTCTTAAGTCTGATGTGAAAGCCCACGGCTCAACCGTGGAGGGTCATTGGAAACTGGGAAACTTGAGTACAGAAGAGGAAAGTGGAATTCCATGTGTAGCGGTGAAATGCGCAGAGATATGGAGGAACACCAGTGGCGAAGGCGACTTTCTGGTCTGTAACTGACGCTGATGTGCGAAAGCGTGGGGATCAAACAGGAT
Otu23	Bacteria	"Proteobacteria"	Alphaproteobacteria	Rhizobiales	Bradyrhizobiaceae	Bradyrhizobium	Bradyrhizobium_huanghuaihaiense	Bradyrhizobium	MT649292.1	100	516	33	ATACGAAGGGGGCTAGCGTTGCTCGGAATCACTGGGCGTAAAGGGTGCGTAGGCGGGTCTTTAAGTCAGGGGTGAAATCCTGGAGCTCAACTCCAGAACTGCCTTTGATACTGAAGATCTTGAGTTCGGGAGAGGTGAGTGGAACTGCGAGTGTAGAGGTGAAATTCGTAGATATTCGCAAGAACACCAGTGGCGAAGGCGGCTCACTGGCCCGATACTGACGCTGAGGCACGAAAGCGTGGGGAGCAAACAGGAT
Otu16	Bacteria	"Proteobacteria"	Gammaproteobacteria	Oceanospirillales	Halomonadaceae	Cobetia	Cobetia_amphilecti	Cobetia amphilect	MK967021.1	100	497	20	ATACGGAGGGTGCAAGCGTTAATCGGAATTACTGGGCGTAAAGCGCGCGTAGGTGGCTAAGTCAGCCAGGTGTGAAAGCCCCGGGCTCAACCTGGGAACGGCATCTGGAACTGCTTGGCTAGAGTGCAGGAGAGGAAGGTAGAATTCCCGGTGTAGCGGTGAAATGCGTAGAGATCGGGAGGAATACCAGTGGCGAAGGCGGCCTTCTGGACTGACACTGACACTGAGGTGCGAAAGCGTGGGTAGCAAACAGGAT
Otu18	Bacteria	"Bacteroidetes"	Sphingobacteriia	"Sphingobacteriales"	Chitinophagaceae	Sediminibacterium	Sediminibacterium_ginsengisoli	Sediminibacterium	KX270116.1	100	260	27	ATACGGAGGGTGCAAGCGTTATCCGGATTCACTGGGTTTAAAGGGTGCGTAGGCGGGTAGGTAAGTCAGTGGTGAAATCTCAGAGCTTAACTCTGAAACTGCCATTGATACTATTTATCTTGAATATTGTGGAGGTAAGCGGAATATGTCATGTAGCGGTGAAATGCTTAGATATGACATAGAACACCCATTGCGAAGGCAGCTTACTACGCATATATTGACGCTGAGGCACGAAAGCGTGGGGATCAAACAGGAT
Otu20	Bacteria	"Proteobacteria"	Gammaproteobacteria	Alteromonadales	Pseudoalteromonadaceae	Pseudoalteromonas	Pseudoalteromonas_translucida	Pseudoalteromonas	MT585886.1	100	248	20	ATACGGAGGGTGCGAGCGTTAATCGGAATTACTGGGCGTAAAGCGTACGCAGGCGGTTTGTTAAGCGAGATGTGAAAGCCCCGGGCTCAACCTGGGAACTGCATTTCGAACTGGCAAACTAGAGTGTGATAGAGGGTGGTAGAATTTCAGGTGTAGCGGTGAAATGCGTAGAGATCTGAAGGAATACCGATGGCGAAGGCAGCCACCTGGGTCAACACTGACGCTCATGTACGAAAGCGTGGGGAGCAAACGGGAT
Otu22	Bacteria	"Proteobacteria"	Alphaproteobacteria	Rhodospirillales	g:Reyranella	s:Reyranella_graminifolii		Reyranella sp.	LC546614.1	100	224	33	AGACGAAGGGGGCTAGCGTTGTTCGGAATTACTGGGCGTAAAGCGCGTGTAGGCGGTTGTTCAAGTCGGGTGTGAAAGCCTTGAGCTCAACTCAAGAAATGCACTCGGTACTGGATGACTAGAGGACCGGAGAGGATAGTGGAATTCCCAGTGTAGTGGTGAAATACGTAGAGATTGGGAAGAACACCAGTGGCGAAGGCGGCTATCTGGACGGTTTCTGACGCTAAGACGCGAAAGCGTGGGGAGCAAACAGGAT
Otu26	Bacteria	"Proteobacteria"	Gammaproteobacteria	Pseudomonadales	Pseudomonadaceae	Pseudomonas	Pseudomonas_abietaniphila	Pseudomonas viridiflava	MT605451.1	100	198	40	ATACAGAGGGTGCAAGCGTTAATCGGAATTACTGGGCGTAAAGCGCGCGTAGGTGGTTTGTTAAGTTGAATGTGAAATCCCCGGGCTCAACCTGGGAACTGCATCCAAAACTGGCAAGCTAGAGTAGGGCAGAGGGTGGTGGAATTTCCTGTGTAGCGGTGAAATGCGTAGATATAGGAAGGAACACCAGTGGCGAAGGCGACCACCTGGGCTCATACTGACACTGAGGTGCGAAAGCGTGGGGAGCAAACAGGAT
Otu24	Bacteria	"Actinobacteria"	Actinobacteria	Actinomycetales	Streptomycetaceae	Streptomyces	Streptomyces_albiaxialis	Streptomyces sp.	LC487789.1	99.2	185	19	ATACGTAGGGTGCGAGCGTTGTCCGGAATTATTGGGCGTAAAGAGCTCGTAGGCGGCCTGTCACGTCGGATGTGAAAGCCCGGGGCTTAACCCCGGGTTGGCATTCGATACGGGCAGGCTAGAGTTCGGTAGGGGAGATCGGAATTCCTGGTGTAGCGGTGAAATGCGCAGATATCAGGAGGAACACCGGTGGCGAAGGCGGATCTCTGGGCCGATACTGACGCTGAGGAGCGAAAGCATGGGGAGCGAACAGGAT
Otu29	Bacteria	"Actinobacteria"	Actinobacteria	Actinomycetales	Microbacteriaceae	Curtobacterium	Curtobacterium_herbarum	Curtobacterium sp.	LC546438.1	100	173	36	ATACGTAGGGTGCAAGCGTTGTCCGGAATTATTGGGCGTAAAGAGCTCGTAGGCGGTTTGTCGCGTCTGCTGTGAAATCCCGAGGCTCAACCTCGGGCTTGCAGTGGGTACGGGCAGACTAGAGTGCGGTAGGGGAGATTGGAATTCCTGGTGTAGCGGTGGAATGCGCAGATATCAGGAGGAACACCGATGGCGAAGGCAGATCTCTGGGCCGTAACTGACGCTGAGGAGCGAAAGCATGGGGAGCGAACAGGAT
Otu30	Bacteria	"Proteobacteria"	Gammaproteobacteria	Pseudomonadales	Pseudomonadaceae	Pseudomonas	Pseudomonas_proteolytica	Pseudomonas gessardii	MT626825.1	100	159	33	ATACAGAGGGTGCAAGCGTTAATCGGAATTACTGGGCGTAAAGCGCGCGTAGGTGGTTAGTTAAGTTGGATGTGAAATCCCCGGGCTCAACCTGGGAACTGCATTCAAAACTGACTGACTAGAGTATGGTAGAGGGTGGTGGAATTTCCTGTGTAGCGGTGAAATGCGTAGATATAGGAAGGAACACCAGTGGCGAAGGCGACCACCTGGACTGATACTGACACTGAGGTGCGAAAGCGTGGGGAGCAAACAGGAT
Otu28	Bacteria	"Proteobacteria"	Alphaproteobacteria	Rhodospirillales	g:Reyranella	s:Reyranella_massiliensis		Reyranella aquatilis	MT538334.1	100	130	20	AGACGAAGGGGGCTAGCGTTGTTCGGAATTACTGGGCGTAAAGCGAGTGTAGGTGGTTGTCATAGTCAGGTGTGAAAGCCTTGAGCTCAACTCAAGAAATGCACTTGATACTGGGCGACTAGAGGACCGGAGAGGATAGTGGAATTCCCAGTGTAGTGGTGAAATACGTAGAGATTGGGAAGAACACCAGTGGCGAAGGCGGCTATCTGGACGGTTTCTGACACTAAGACTCGAAAGCGTGGGGAGCAAACAGGAT
Otu31	Bacteria	"Proteobacteria"	Betaproteobacteria	Burkholderiales	Oxalobacteraceae	Massilia	Massilia_niastensis	Massilia sp.	MT585828.1	100	118	33	ATACGTAGGGTGCAAGCGTTAATCGGAATTACTGGGCGTAAAGCGTGCGCAGGCGGTTTTGTAAGTCTGACGTGAAATCCCCGGGCTCAACCTGGGAATTGCGTTGGAGACTGCAAGGCTAGAATCTGGCAGAGGGGGGTAGAATTCCACGTGTAGCAGTGAAATGCGTAGAGATGTGGAGGAACACCGATGGCGAAGGCAGCCCCCTGGGTCAAGATTGACGCTCATGCACGAAAGCGTGGGGAGCAAACAGGAT
Otu146	Bacteria	Firmicutes	Bacilli	Bacillales	Staphylococcaceae	Staphylococcus	Staphylococcus_kloosii	Staphylococcus arlettae	MK256328.1	96.9	105	25	ATACGTAGGTGGCAAGCGTTATCCGGAATTATTGGGCGTAAAGCGCGCGTAGGCGGTTTCTTAAGTCTGATGTGAAAGCCCACGGCTCAACCGTGGAGGGTCATTGGAAACTGGGAGACTTGAGTGCAGAAGAGGAAAGTGGAATTCCATGTGTAGCGGTGAAATGCGCAGAGATATGGAGGAACACCAGTGGCGAAGGCGACTTTCTGGTCCCTACCGACGCTGGGGTGCGAAAGCATGGGGAGCGAACAGGAT
Otu32	Bacteria	"Proteobacteria"	Alphaproteobacteria	Sphingomonadales	Sphingomonadaceae	Sphingomonas	Sphingomonas_oligophenolica	Sphingomonas sp.	LC546491.1	100	81	20	ATACGGAGGGAGCTAGCGTTATTCGGAATTACTGGGCGTAAAGCGCACGTAGGCGGCTTTGTAAGTTAGAGGTGAAAGCCTGGAGCTCAACTCCAGAATTGCCTTTAAGACTGCATCGCTTGAATCCAGGAGAGGTGAGTGGAATTCCGAGTGTAGAGGTGAAATTCGTAGATATTCGGAAGAACACCAGTGGCGAAGGCGGCTCACTGGACTGGTATTGACGCTGAGGTGCGAAAGCGTGGGGAGCAAACAGGAT
Otu35	Bacteria	"Planctomycetes"	Planctomycetia	Planctomycetales	Planctomycetaceae	Zavarzinella	Zavarzinella_formosa	Gemmata sp	KR836229.1	99.2	66	18	AGACGAACCGTGCGAACGTTGTTCGGAATCACTGGGCTTAAAGGGCGCGTAGGCGGGCTATCAAGTCCGGGGTGAAATCCTCCCGCTCAACGGGAGAACTGCCTCGGATACTGATGGCCTCGAGGGGGATAGGGGCACGCGGAACTGTGGGTGGAGCGGTGAAATGCGTTGATATCCATAGGAACTCCGGTGGCGAAAGCGGCGTGCTGGATCCCTTCTGACGCTGAGGCGCGAAAGCCAGGGGAGCAAACGGGAT
Otu39	Bacteria	Firmicutes	Bacilli	Bacillales	Bacillaceae_2	Lentibacillus	Lentibacillus_jeotgali	Lentibacillus massiliensis	NR_147386.1	99.6	56	17	ATACGTAGGGGGCAAGCGTTGTCCGGAATTATTGGGCGTAAAGCGCGCGCAGGCGGTCTTTTAAGTCTGATGTGAAATCTTGCGGCTTAACCGCAAGCGGTCATTGGAAACTGGAGGGCTTGAGTGCAGAAGAGGAGAGTGGAATTCCACGTGTAGCGGTGAAATGCGTAGAGATGTGGAGGAACACCAGTGGCGAAGGCGACTCTCTGGTCTGTAACTGACGCTGAGGCGCGAAAGCATGGGTAGCGAACAGGAT
Otu34	Bacteria	"Proteobacteria"	Gammaproteobacteria	"Enterobacteriales"	Enterobacteriaceae	Pantoea	Pantoea_deleyi	Cronobacter sp	MH477690.1	96.1	52	7	ATACGGAGGGTGCGAGCGTTAATCGGAATTACTGGGCGTAAAGGGCACGCAGGCGGTGCGTTAAGTCAGATGTGAAATCCCCGGGCTTAACCTGGGAACTGCATTTGAAACTGGCGCGCTGGAGTCTCGTAGAGGGAGGTGGAATTCCAGGTGTAGCGGTGAAATGCGTAGAGATCTGGAGGAATACCGGTGGCGAAGGCGGCCTCCTGGACGAAGACTGACGCTGAGGTGCGAAAGCGTGGGTAGCAAACAGGAT
Otu40	Bacteria	"Actinobacteria"	Actinobacteria	Actinomycetales	Pseudonocardiaceae	Labedaea	Labedaea_rhizosphaerae	Saccharopolyspora sp	MK251554.1	96.9	46	14	ATACGTAGGGTGCGAGCGTTGTCCGGAGTTACTGGGCGTAAAGAGCTCGTAGGCGGTTTGTCGCGTCGGCCGTGAAATCCTGCTGCTTAACGGCGGGCTTGCGGTCGATACGGGCAGACTAGAGTTCGGTAGGGGAGACCGGAATTCCTGGTGTAGCGGTGAAATGCGCAGATATCAGGAGGAACACCGGTGGCGAAGGCGGGTCTCTGGGCCGATACTGACGCTGAGGAGCGAAAGCGTGGGGAGCGAACAGGAT
Otu36	Bacteria	"Proteobacteria"	Gammaproteobacteria	Alteromonadales	Alteromonadaceae	Alishewanella	Alishewanella_jeotgali	Alishewanella fetalis	MN809397.1	100	46	12	ATACGGAGGGTGCAAGCGTTAATCGGAATTACTGGGCGTAAAGCGCACGCAGGCGGCTTTTTAAGTCGGATGTGAAAGCCCCGGGCTCAACCTGGGAATTGCATCTGATACTGGGAAGCTAGAGTATGTGAGAGGGGGGTAGAATTCCAAGTGTAGCGGTGAAATGCGTAGAGATTTGGAGGAATACCAGTGGCGAAGGCGGCCCCCTGGCACAATACTGACGCTCAGGTGCGAAAGCGTGGGGAGCAAACAGGAT
Otu38	Bacteria	"Bacteroidetes"	Sphingobacteriia	"Sphingobacteriales"	Chitinophagaceae	Hydrotalea	Hydrotalea_flava	Sediminibacterium sp.	KR847747.1	97.6	44	11	ATACGGAGGGTGCAAGCGTTATCCGGATTCACTGGGTTTAAAGGGTGCGTAGGCGGGTATGTAAGTCAGTGGTGAAATCTCGGAGCTTAACTCCGAAACTGCCATTGATACTATATATCTTGAATATTGTGGAGGTTTGCGGAATATGTCATGTAGCGGTGAAATGCTTAGATATGACATAGAACACCTATTGCGAAGGCAGCAGGCTACACATATATTGACGCTGAGGCACGAAAGCGTGGGGATCAAACAGGAT
Otu56	Bacteria	"Proteobacteria"	Gammaproteobacteria	Pseudomonadales	Pseudomonadaceae	Pseudomonas	Pseudomonas_pseudoalcaligenes	Pseudomonas oleovorans	MT645842.1	100	42	19	ATACGAAGGGTGCAAGCGTTAATCGGAATTACTGGGCGTAAAGCGCGCGTAGGTGGTTCGTTAAGTTGGATGTGAAAGCCCCGGGCTCAACCTGGGAACTGCATCCAAAACTGGCGAGCTAGAGTACGGTAGAGGGTGGTGGAATTTCCTGTGTAGCGGTGAAATGCGTAGATATAGGAAGGAACACCAGTGGCGAAGGCGACCACCTGGACTGATACTGACACTGAGGTGCGAAAGCGTGGGGAGCAAACAGGAT
Otu37	Bacteria	Firmicutes	Bacilli	Lactobacillales	Streptococcaceae	Lactococcus	Lactococcus_taiwanensis	Lactococcus lactis	MT645510.1	100	42	10	ATACGTAGGTCCCGAGCGTTGTCCGGATTTATTGGGCGTAAAGCGAGCGCAGGTGGTTTATTAAGTCTGGTGTAAAAGGCAGTGGCTCAACCATTGTATGCATTGGAAACTGGTAGACTTGAGTGCAGGAGAGGAGAGTGGAATTCCATGTGTAGCGGTGAAATGCGTAGATATATGGAGGAACACCGGTGGCGAAAGCGGCTCTCTGGCCTGTAACTGACACTGAGGCTCGAAAGCGTGGGGAGCAAACAGGAT
Otu44	Bacteria	"Proteobacteria"	Alphaproteobacteria	Rhizobiales	Methylocystaceae	Methylosinus	Methylosinus_sporium	Methylocella sp.	MW143597.1	100	38	17	ATACGAAGGGGGCTAGCGTTGTTCGGAATCACTGGGCGTAAAGAGCACGTAGGCGGATCTTTAAGTCAGGGGTGAAATCCCGAGGCTCAACCTCGGAACTGCCTTTGATACTGGGGATCTCGAGTCCGGGAGAGGTGAGTGGAACTGCGAGTGTAGAGGTGAAATTCGTAGATATTCGCAAGAACACCAGTGGCGAAGGCGGCTCACTGGCCCGGAACTGACGCTGAGGTGCGAAAGCGTGGGGAGCAAACAGGAT
Otu42	Bacteria	"Actinobacteria"	Actinobacteria	Actinomycetales	Pseudonocardiaceae	Prauserella	Prauserella_shujinwangii	Actinosynnema sp.	KF830680.1	96.1	36	9	ATACGTAGGGTGCGAGCGTTGTCCGGAATTATTGGGCGTAAAGAGCTCGTAGGCGGTTTGTCGCGTCGACCGTGGAACCCTTGTGCTCAACACGAGGCGTGCGGTCGATACGGGCAGACTTGAGTTCGGCAGGGGAGACTGGAATTCCTGGTGTAGCGGTGAAATGCGCAGATATCAGGAGGAACACCGGTGGCGAAGGCGGGTCTCTGGGCCGATACTGACGCTGAGGAGCGAAAGCGTGGGGAGCGAACAGGAT
Otu43	Bacteria	"Proteobacteria"	Alphaproteobacteria	Sphingomonadales	Sphingomonadaceae	Sphingomonas	Sphingomonas_aurantiaca	Sphingomonas sp	MT585898.1	100	33	19	ATACGGAGGGAGCTAGCGTTATTCGGAATTACTGGGCGTAAAGCGCACGTAGGCGGCTTTGTAAGTAAGAGGTGAAAGCCCAGAGCTCAACTCTGGAATTGCCTTTTAGACTGCATCGCTTGAATCATGGAGAGGTCAGTGGAATTCCGAGTGTAGAGGTGAAATTCGTAGATATTCGGAAGAACACCAGTGGCGAAGGCGGCTGACTGGACATGTATTGACGCTGAGGTGCGAAAGCGTGGGGAGCAAACAGGAT
Otu45	Bacteria	"Acidobacteria"	Acidobacteria_Gp3	g:Gp3				Candidatus Solibacter	KP902255.1	100	33	12	ATACGTAGGCAGCAAGCGTTGTTCGGAGTTACTGGGCGTAAAGAGTGCGTAGGCGGTGCCCTAAGTCTGTTGTGAAATCTCCTGGCTCAACTGGGAGGGTGCGGTGGAAACTGGGGTGCTTGAGAGTGGGAGAGGTTAGCGGAATTCCTGGTGTAGCGGTGAAATGCGTAGATATCAGGAGGAACACCGGTGGTGTAGACGGCTGACTGGACCACGACTGACGCTGAGGCACGAAAGCGTGGGTAGCAAACAGGAT
Otu47	Bacteria	"Actinobacteria"	Actinobacteria	Actinomycetales	f:Brevibacteriaceae	g:Brevibacterium	Brevibacterium_oceani	Brevibacterium anseongense	NR_165697.1	100	32	16	ATACGTAGGGTACGAGCGTTGTCCGGAATTATTGGGCGTAAAGAGCTCGTAGGTGGTTGGTCACGTCTGCTGTGGAAACGCAACGCTTAACGTTGCGCGGGCAGTGGGTACGGGCTGACTAGAGTGCAGTAGGGGAGTCTGGAATTCCTGGTGTAGCGGTGAAATGCGCAGATATCAGGAGGAACACCGGTGGCGAAGGCGGGACTCTGGGCTGTAACTGACACTGAGGAGCGAAAGCATGGGGAGCGAACAGGAT
Otu46	Bacteria	"Actinobacteria"	Actinobacteria	Actinomycetales	f:Demequinaceae	g:Demequina	Demequina_aurantiaca	Candidatus Nanopelagicus abundans	CP016779.1	100	30	21	ATACATAGGGTGCAAGCGTTGTCCGGAATTATTGGGCGTAAAGAGCTCGTAGGTCGTTTGTTACGTCGGATGTGAAAACCTGAGGCTCAACCTCAGGCCTGCATTCGATACGGGCAAACTAGAGTTTGGTAGGGGAGACTGGAATTCCTGGTGTAGCGGTGGAATGCGCAGATATCAGGAGGAACACCAATGGCGAAGGCAGGTCTCTGGGCCAATACTGACACTGAGGAGCGAAAGTCTGGGGAGCGAACAGGAT
Otu85	Bacteria	"Proteobacteria"	Gammaproteobacteria	Pseudomonadales	f:Moraxellaceae	g:Acinetobacter	Acinetobacter_johnsonii	Acinetobacter sp.	CP055277.1	100	30	16	ATACAGAGGGTGCGAGCGTTAATCGGATTTACTGGGCGTAAAGCGTGCGTAGGCGGCTTTTTAAGTCGGATGTGAAATCCCTGAGCTTAACTTAGGAATTGCATTCGATACTGGGAAGCTAGAGTATGGGAGAGGATGGTAGAATTCCAGGTGTAGCGGTGAAATGCGTAGAGATCTGGAGGAATACCGATGGCGAAGGCAGCCATCTGGCCTAATACTGACGCTGAGGTACGAAAGCATGGGGAGCAAACAGGAT
Otu142	Bacteria	Firmicutes	Bacilli	Bacillales	f:Staphylococcaceae	g:Staphylococcus		Staphylococcus sp.	HQ728328.	96.3	28	12	AGACGGGGGGGGCAAGTGTTCTTCGGAATGACTGGGCGTAAAGGGCACGTAGGCGGTTTCTTAAGTCTGATGTGAAAGCCCACGGCTCAACCGTGGAGGGTCATTGGAAACTGGGAAACTTGAGTGCAGAAGAGGAAAGTGGAATTCCATGTGTAGCGGTGAAATGCGCAGAGATATGGAGGAACACCAGTGGCGAAGGCGACTTTCTGGTCTGTAACTGACGCTGATGTGCGAAAGCATGGGGAGCGAACAGGAT
Otu52	Bacteria	Firmicutes	Bacilli	Lactobacillales	f:Streptococcaceae	g:Streptococcus	Streptococcus_salivarius_subsp._thermophilus	Streptococcus thermophilus	CP030928.1	100	23	9	ATACGTAGGTCCCGAGCGTTGTCCGGATTTATTGGGCGTAAAGCGAGCGCAGGCGGTTTGATAAGTCTGAAGTTAAAGGCTGTGGCTCAACCATAGTTCGCTTTGGAAACTGTCAAACTTGAGTGCAGAAGGGGAGAGTGGAATTCCATGTGTAGCGGTGAAATGCGTAGATATATGGAGGAACACCGGTGGCGAAAGCGGCTCTCTGGTCTGTAACTGACGCTGAGGCTCGAAAGCGTGGGGAGCGAACAGGAT
Otu62	Bacteria	Firmicutes	Bacilli	Lactobacillales	f:Leuconostocaceae	g:Weissella	Weissella_cibaria	Weissella confusa	MT645491.1	100	22	14	ATACGTATGTTCCAAGCGTTATCCGGATTTATTGGGCGTAAAGCGAGCGCAGACGGTTATTTAAGTCTGAAGTGAAAGCCCTCAGCTCAACTGAGGAATTGCTTTGGAAACTGGATGACTTGAGTGCAGTAGAGGAAAGTGGAACTCCATGTGTAGCGGTGAAATGCGTAGATATATGGAAGAACACCAGTGGCGAAGGCGGCTTTCTGGACTGTAACTGACGTTGAGGCTCGAAAGTGTGGGTAGCAAACAGGAT
Otu51	Bacteria	Firmicutes	Bacilli	Bacillales	f:Paenibacillaceae_1	g:Paenibacillus	Paenibacillus_nicotianae	Paenibacillus hordei	MN629116.1	100	21	14	ATACGTAGGGGGCAAGCGTTGTCCGGAATTATTGGGCGTAAAGCGCGCGCAGGCGGCTTTTTAAGTCCGGTGTCACAGCCCAAGGCTCAACCTTGGGTCGCACTGGAAACTGGAGAGCTTGAGTACAGAAGAGGAAAGTGGAATTCCACGTGTAGCGGTGAAATGCGTAGAGATGTGGAGGAACACCAGTGGCGAAGGCGACTTTCTGGGCTGTAACTGACGCTGAGGCGCGAAAGCGTGGGGAGCAAACAGGAT
Otu50	Bacteria	"Proteobacteria"	Alphaproteobacteria	Caulobacterales	f:Caulobacteraceae	g:Caulobacter	Caulobacter_profundus	Phenylobacterium sp.	MF438639.1	98	21	9	ATACGAAGGGGGCTAGCGTTGCTCGGAATTACTGGGCGTAAAGGGAGCGTAGGCGGACTGTTAAGTCAGAGGTGAAAGCCCAGGGCTCAACCTTGGAATTGCCTTTGATACTGGCAGTCTTGAGTATGGGAGAGGTGAGTGGAACTCCGAGTGTAGAGGTGAAATTCGTAGATATTCGGAAGAACACCAGTGGCGAAGGCGACTCACTGGCCCATTACTGACGCTGAGGCTCGAAAGCGTGGGGAGCAAACAGGAT
Otu66	Bacteria	"Proteobacteria"	Gammaproteobacteria	Pseudomonadales	f:Moraxellaceae	g:Acinetobacter	Acinetobacter_lwoffii	Acinetobacter lwoffii	MT626722.1	100	19	9	ATACAGAGGGTGCAAGCGTTAATCGGATTTACTGGGCGTAAAGCGCGCGTAGGTGGCCAATTAAGTCAAATGTGAAATCCCCGAGCTTAACTTGGGAATTGCATTCGATACTGGTTGGCTAGAGTATGGGAGAGGATGGTAGAATTCCAGGTGTAGCGGTGAAATGCGTAGAGATCTGGAGGAATACCGATGGCGAAGGCAGCCATCTGGCCTAATACTGACACTGAGGTGCGAAAGCATGGGGAGCAAACAGGAT
Otu69	Bacteria	"Bacteroidetes"	"Bacteroidia"	"Bacteroidales"	f:"Prevotellaceae"	g:Prevotella	Prevotella_copri	Prevotella copri s	MN537545.1	100	19	7	ATACGGAAGGTCCGGGCGTTATCCGGATTTATTGGGTTTAAAGGGAGCGTAGGCCGGAGATTAAGCGTGTTGTGAAATGTAGATGCTCAACATCTGCACTGCAGCGCGAACTGGTTTCCTTGAGTACGCACAAAGTGGGCGGAATTCGTGGTGTAGCGGTGAAATGCTTAGATATCACGAAGAACTCCGATTGCGAAGGCAGCTCACTGGAGCGCAACTGACGCTGAAGCTCGAAAGTGCGGGTATCGAACAGGAT
Otu70	Bacteria	Firmicutes	Bacilli	Lactobacillales	f:Lactobacillaceae	g:Lactobacillus	Lactobacillus_xiangfangensis	Lactobacillus mudanjiangensis	MT598005.1	100	18	10	ATACGTAGGTGGCAAGCGTTGTCCGGATTTATTGGGCGTAAAGCGAGCGCAGGCGGTTTTTTAAGTCTGATGTGAAAGCCTTCGGCTTAACCGGAGAAGTGCATCGGAAACTGGGAAACTTGAGTGCAGAAGAGGACAGTGGAACTCCATGTGTAGCGGTGAAATGCGTAGATATATGGAAGAACACCAGTGGCGAAGGCGGCTGTCTGGTCTGTAACTGACGCTGAGGCTCGAAAGTATGGGTAGCAAACAGGAT
Otu55	Bacteria	"Actinobacteria"	Actinobacteria	Actinomycetales	f:Micrococcaceae	g:Nesterenkonia	Nesterenkonia_halobia	Nesterenkonia halobia	MN918357.1	100	18	10	ATACGTAGGGCGCGAGCGTTATCCGGAATTATTGGGCGTAAAGGGCTCGCAGGCGGTTTGCCACGTCTGCTGTGAAAGCCCGGGGCTTAACTCCGGGTGTGCAGTGGGTACGGGTAGACTAGAGTGCAGTAGGGGAGACTGGAATTCCTGGTGTAGCGGTGAAATGCGCAGATATCAGGAAGAACACCGATGGCGAAGGCAGGTCTCTGGGCTGTTACTGACGCTGAGGAGCGAAAGCATGGGGAGCGAACAGGAT
Otu48	Bacteria	"Planctomycetes"	Planctomycetia	Planctomycetales	f:Planctomycetaceae	g:Gemmata	Gemmata_obscuriglobus	Gemmata massiliana	LR593886.1	98.8	18	6	AGACGAACCGTGCAAACGTTATTCGGAATCACTGGGCTTAAAGGGCGCGTAGGCGGGCTGTCAAGTCTGGGGTGAAATCCCGCGGCTCAACCGTGGAACTGCCTCAGATACTGACGGCCTCGAGGGAGGTAGGGGCATGCGGAACTGTAGGTGGAGCGGTGAAATGCGTTGATATCTACAGGAACTCCGGTGGCGAAAGCGGCGTGCTGGACCTCTTCTGACGCTGAGGCGCGAAAGCTAGGGGAGCAAACGGGAT
Otu57	Bacteria	"Proteobacteria"	Gammaproteobacteria	Pseudomonadales	f:Moraxellaceae	g:Enhydrobacter	Enhydrobacter_aerosaccus	Moraxella osloensis	MT225715.1	100	17	11	ATACAGAGGGTGCGAGCGTTAATCGGAATTACTGGGCGTAAAGCGAGTGTAGGTGGCTCATTAAGTCACATGTGAAATCCCCGGGCTTAACCTGGGAACTGCATGTGATACTGGTGGTGCTAGAATATGTGAGAGGGAAGTAGAATTCCAGGTGTAGCGGTGAAATGCGTAGAGATCTGGAGGAATACCGATGGCGAAGGCAGCTTCCTGGCATAATATTGACACTGAGATTCGAAAGCGTGGGTAGCAAACAGGAT
Otu117	Bacteria	"Bacteroidetes"	Sphingobacteriia	"Sphingobacteriales"	f:Chitinophagaceae	g:Sediminibacterium	Sediminibacterium_salmoneum	Sediminibacterium sp.	KT353085.1	99.6	17	7	ATACGGAGGGTGCAAGCGTTATCCGGATTCACTGGGTTTAAAGGGTGCGTAGGCGGGTATTTAAGTCAGTGGTGGAATCCTAGAGCTTAACTCTAGAACTGCCATTGATACTATTTATCTTGAATATTGTGGAGGTAAGCGGAATATGTCATGTAGCGGTGAAATGCTTAGATATGACATAGAACACCTATTGCGAAGGCAGCTTACTACGCATATATTGACGCTGAGGCACGAAAGCGTGGGGATCAAACAGGAT
Otu54	Bacteria	"Deinococcus-Thermus"	Deinococci	Thermales	f:Thermaceae	g:Thermus	Thermus_scotoductus	Thermus sp.	MH827807.	100	17	2	ATACGGAGGGCGCGAGCGTTACCCGGATTTACTGGGCGTAAAGGGCGTGTAGGCGGCCTGGGGCGTCCCATGTGAAAGGCCACGGCTCAACCGTGGAGGAGCGTGGGATACGCTCAGGCTAGAGGGTGGGAGAGGGTGGTGGAATTCCCGGAGTAGCGGTGAAATGCGCAGATACCGGGAGGAACGCCGATGGCGAAGGCAGCCACCTGGTCCACTTCTGACGCTGAGGCGCGAAAGCGTGGGGAGCAAACCGGAT
Otu65	Bacteria	"Proteobacteria"	Deltaproteobacteria	Myxococcales	f:Labilitrichaceae	g:Labilithrix	Labilithrix_luteola	Labilithrix sp	MF897626.1	100	16	7	AGACAGAGGGTGCAAACGTTGTTCGGAATTACTGGGCGTAAAGCGTGTGTAGGCGGCCATGTAAGTTGGATGTGAAAGCCCCGGGCTCAACCCGGGAAGTGCATTCAAAACTGCGTGGCTTGAGTACTGGAGAGGTTGGTAGAATTCTCGGTGTAGAGGTGAAATTCGTAGATATCGAGAGGAATACCGGTGGCGAAGGCGGCCAACTGGACAGATACTGACGCTGAGACACGAAAGCGTGGGGAGCAAACAGGAT
Otu67	Bacteria	Firmicutes	Bacilli	Lactobacillales	f:Streptococcaceae	g:Streptococcus	Streptococcus_infantis	Streptococcus sp.	LR809138.1	100	16	6	ATACGTAGGTCCCGAGCGTTGTCCGGATTTATTGGGCGTAAAGCGAGCGCAGGCGGTTAGATAAGTCTGAAGTTAAAGGCTGTGGCTTAACCATAGTACGCTTTGGAAACTGTTTAACTTGAGTGCAAGAGGGGAGAGTGGAATTCCATGTGTAGCGGTGAAATGCGTAGATATATGGAGGAACACCGGTGGCGAAAGCGGCTCTCTGGCTTGTAACTGACGCTGAGGCTCGAAAGCGTGGGGAGCAAACAGGAT
Otu79	Bacteria	Firmicutes	Bacilli	Lactobacillales	f:Lactobacillaceae	g:Lactobacillus	Lactobacillus_ultunensis	Lactobacillus amylovorus	MT459395.1	99.6	15	9	ATACGTAGGTGGCAAGCGTTGTCCGGATTTATTGGGCGTAAAGCGAGCGCAGGCGGAAAAATAAGTCTAATGTGAAAGCCCTCGGCTTAACCGAGGAACTGCATCGGAAACTGTTTTTCTTGAGTGCAGAAGAGGGGAGTGGAACTCCATGTGTAGCGGTGGAATGCGTAGATATATGGAAGAACACCAGTGGCGAAGGCGGCTCTCTGGTCTGCAACTGACGCTGAGGCTCGAAAGCATGGGTAGCGAACAGGAT
Otu59	Bacteria	"Proteobacteria"	Gammaproteobacteria	Legionellales	f:Legionellaceae	g:Legionella	Legionella_fallonii	Legionella sp	HQ111724.1	99.6	14	6	ATACGGAGGGTGCGAGCGTTAATCGGAATTACTGGGCGTAAAGAGTGCGTAGGTGGTTAATTAAGTTATCTGTGAAATCCCTGGGCTCAACCTGGGCAGGTCAGATAATACTGGTTAACTCGAGTATAGGAGAGGGTAGTGGAATTTCCGGTGTAGCGGTGAAATGCGTAGAGATCGGAAGGAACACCAGTGGCGAAGGCGGCTACCTGGCCTAATACTGACACTGAGGCACGAAAGCGTGGGGAGCAAACAGGAT
Otu75	Bacteria	"Actinobacteria"	Actinobacteria	Actinomycetales	f:Intrasporangiaceae	g:Phycicoccus	Phycicoccus_badiiscoriae	Janibacter sp.	MT626268.1	100	12	8	ATACGTAGGGTGCGAGCGTTGTCCGGAATTATTGGGCGTAAAGAGCTTGTAGGCGGTTTGTCGCGTCTGCTGTGAAAATCCGGGGCTCAACCCCGGACTTGCAGTGGGTACGGGCAGACTAGAGTGTGGTAGGGGAGACTGGAATTCCTGGTGTAGCGGTGAAATGCGCAGATATCAGGAGGAACACCGATGGCGAAGGCAGGTCTCTGGGCCACTACTGACGCTGAGAAGCGAAAGCATGGGGAGCGAACAGGAT
Otu81	Bacteria	"Proteobacteria"	Betaproteobacteria	Burkholderiales	f:Comamonadaceae	g:Malikia	Malikia_granosa	Malikia spinosa	MN684291.1	100	12	8	ATACGTAGGGTGCAAGCGTTAATCGGAATTACTGGGCGTAAAGCGTGCGCAGGCGGTTTTGTAAGACAGGCGTGAAATCCCCGGGCTCAACCTGGGAATGGCGCTTGTGACTGCAAAGCTGGAGTGCGGCAGAGGGGGATGGAATTCCGCGTGTAGCAGTGAAATGCGTAGATATGCGGAGGAACACCAATGGCGAAGGCAATCCCCTGGGCCTGCACTGACGCTCATGCACGAAAGCGTGGGGAGCAAACAGGAT
Otu98	Bacteria	"Planctomycetes"	Planctomycetia	Planctomycetales	f:Planctomycetaceae	g:Singulisphaera	Singulisphaera_rosea	Singulisphaera mucilaginosa	HM748856.1	100	12	7	AGACGAACCGTGCGAACGTTATTCGGAATCACTGGGCTTAAAGCGCGTGTAGGTGGAAAGGTACGTCTGTCGTTGAAATCCCCCGGCTCAACCGGGGAACGGGCGTGGATACGGCCTTTCTTGAGGAACGTAGGGGGACCTGGAACTTCCGGTGGAGCGGTGAAATGCGTTGAGATCGGAAGGAACGCCCGTGGCGAAAGCGAGGTCCTGGACGTTTTCTGACACTGAGACGCGAAAGCCAGGGGAGCGAACGGGAT
Otu73	Bacteria	"Chlamydiae"	Chlamydiia	Chlamydiales	f:Parachlamydiaceae	g:Parachlamydia	Parachlamydia_acanthamoebae	Chlamydiae bacterium	EU634511.1	99.2	11	7	ATACGGAGGGTGCAAGCGTTAATCGGATTTATTGGGCGTAAAGGGCGCGTAGGCGGGAAGGAAAGTTAAATGTGAAAGACCGAGGCTCAACTTCGGAAACGCATCTAATACTACTTTTCTAGAGGATAGGCGGAGAAAATGGAATTCCACGTGTAGCGGTGAAATGCGTAGATATGTGGAAGAACACCGGTGGCGAAAGCGATTTTCTAGCTTAGACCTGACGCTGAGGCGCGAAAGCTAGGGGAGCAAACAGGAT
Otu80	Bacteria	"Actinobacteria"	Actinobacteria	Actinomycetales	f:Micrococcaceae	g:Renibacterium	Renibacterium_salmoninarum	Renibacterium salmoninarum	MT023376.1	99.2	11	9	ATACGTAGGGTGCGAGCGTTATCCGGAATTATTGGGCGTAAAGAGCTCGTAGGCGGTTTGTCGCGTCTGCCGTGAAAGTCCGGGGCTCAACTCCGGATCTGCGGTGGGTACGGGCAGACTAGAGTGATGTAGGGGAGACTGGAATTCCTGGTGTAGCGGTGGAATGCGCAGATATCAGGAGGAACACCGATGGCGAAGGCAGGTCTCTGGGCATTAACTGACGCTGAGGAGCGAAAGCATGGGGAGCAAACAGGAT

## Sheet: TableS3
TABLE S3 | Standardized datets of bacterial and fungal reads.
#BOTU ID	Dog_C1	Dog_C10	Dog_C11	Dog_C12	Dog_C2	Dog_C3	Dog_C4	Dog_C5	Dog_C6	Dog_C7	Dog_C8	Dog_C9	Dog_F1	Dog_F10	Dog_F11	Dog_F12	Dog_F2	Dog_F3	Dog_F4	Dog_F5	Dog_F6	Dog_F7	Dog_F8	Dog_F9	Phi_C1	Phi_C10	Phi_C11	Phi_C12	Phi_C2	Phi_C3	Phi_C4	Phi_C5	Phi_C6	Phi_C7	Phi_C8	Phi_C9	Phi_F1	Phi_F10	Phi_F11	Phi_F12	Phi_F2	Phi_F3	Phi_F4	Phi_F5	Phi_F6	Phi_F7	Phi_F8	Phi_F9
Otu1	281.457	2100	3833.45	98.3146	2143.62	310.117	163.511	14.881	205.479	170.432	207.497	124.481	4146.02	4257.91	4775.48	4645.17	4692.88	4294.79	4570.31	4789.5	4704.17	4452.46	4749.19	4732.59	152.905	155.606	378.696	296.581	585.997	304.348	104.135	102.041	242.418	101.966	214.928	352.63	3810.95	1221.18	3906.66	4024.87	3417	3638.18	3597.83	1442.23	3575.95	3569.93	3688.92	3613.55
Otu2	3245.03	1100	310.182	1762.64	426.218	1105.74	2074.01	714.286	1986.3	2578.28	2777.78	3112.03	22.8162	24.6046	13.3946	30.9064	19.5886	43.8972	33.7358	34.089	58.1685	43.0649	7.16612	39.2821	2155.96	3672.67	2663.02	3667.13	2316.08	2496.89	3944	3236.15	3582.87	2481.18	3229.78	2682.93	186.567	61.4912	177.872	176.702	104.743	164.664	201.501	211.414	208.861	494.298	101.311	287.524
Otu3	74.5033	25	10.1146	7.02247	2143.62	48.2969	25.8176	0	9.13242	412.208	13.3869	12.4481	665.472	439.807	46.5621	168.202	56.6671	339.044	155.066	16.1923	48.1968	302.013	29.9674	32.4348	45.8716	20.6224	56.7031	55.8269	53.2725	74.5342	49.3675	43.7318	60.8714	26.7055	60.5705	145.46	470.149	3412.76	370.431	333.77	326.087	778.816	444.691	1819.23	550.633	344.574	381.406	477.583
Otu4	8.27815	0	0	7.02247	3.58166	2.54194	25.8176	0	0	0	0	8.29876	22.2729	34.2707	14.6702	21.6939	4.19757	28.551	32.5521	40.9068	20.7745	24.0492	26.0586	22.7043	45.8716	0	109.356	0	786.403	31.0559	7.71367	0	4.27168	958.971	52.755	780.194	236.318	131.63	279.047	196.335	225.296	233.645	565.592	176.834	310.127	366.613	280.095	363.06
Otu5	24.8344	25	0	0	5.37249	35.5872	0	0	0	101.07	6.69344	4.14938	12.4946	16.696	15.3081	10.6984	6.29635	112.42	29.5928	12.7834	18.2815	20.6935	12.3779	12.2531	30.581	1.87477	12.1507	27.9135	10.1471	24.8447	5.39957	14.5773	17.0867	3.64166	9.76944	22.0394	136.816	41.3144	141.971	58.9005	847.826	86.7824	133.407	462.187	94.9367	116.84	443.981	141.326
Otu6	0	0	0	0	0	0	0	0	0	0	0	4.14938	0.543242	0	1.27567	0	1.39919	0	0	0	6.64783	0	0	2.88309	0	1.87477	0	0	22.8311	0	0	29.1545	0	0	0	0	0	0	0	0	0	0	0	850.717	0	1.74911	0	0
Otu7	115.894	225	33.7154	63.2022	14.3266	53.3808	146.299	0	36.5297	112.961	107.095	95.4357	2.71621	2.6362	0	2.37741	2.79838	3.56888	4.14299	1.70445	2.49294	1.11857	0	1.08116	305.81	483.69	601.458	317.516	433.79	602.484	296.205	437.318	414.353	362.952	560.766	293.858	19.9005	12.4904	9.79112	26.178	11.8577	4.45038	4.16898	3.65477	6.32911	17.8409	11.919	2.43665
Otu8	66.2252	25	10.1146	723.315	14.3266	78.8002	103.27	14.881	780.822	136.742	53.5475	33.195	28.2486	116.872	65.6972	56.4636	58.7659	84.2256	83.4517	27.2712	39.056	97.8747	39.0879	86.1323	0	29.9963	40.5022	3.48918	68.4932	12.4224	3.08547	0	22.4263	12.1389	5.86166	73.4646	37.3134	8.64719	24.4778	32.7225	15.8103	17.8015	20.8449	10.9643	50.6329	25.1872	8.93921	21.9298
Otu9	149.007	0	30.3439	1488.76	80.5874	907.473	404.475	208.333	835.616	245.739	803.213	489.627	0.543242	13.181	11.4811	13.373	19.5886	61.7416	23.6742	0	9.14077	5.59284	3.25733	6.12657	0	0	0	55.8269	0	0	0	0	6.40752	0	7.81555	2.93858	0	0	0	0	0	6.67557	0	0	0	0	0	0
Otu10	66.2252	175	47.2016	70.2247	10.745	27.9614	154.905	372.024	141.553	49.5442	247.657	120.332	3.80269	3.07557	1.91351	1.18871	8.39513	5.71021	1.18371	5.11335	3.32392	3.91499	1.9544	3.24348	168.196	31.871	32.4018	62.8053	86.2506	198.758	52.4529	262.391	38.4451	633.649	46.8933	42.6095	7.46269	83.5895	11.423	26.178	19.7628	13.3511	1.38966	2.53022	18.9873	8.0459	5.95948	14.6199
Otu11	99.3377	0	3.37154	21.0674	8.95415	1692.93	51.6351	0	123.288	65.3983	0	24.8963	20.6432	37.7856	6.37836	0	32.8809	0	0	0.852224	48.1968	6.15213	0	0	15.2905	1.87477	72.904	0	27.9046	62.1118	23.9124	0	10.6792	8.49721	23.4467	7.34646	0	0	0	0	0	0	0	1.68681	0	4.54768	2.97974	0
Otu12	33.1126	100	306.811	112.36	7.16332	17.7936	215.146	2276.79	73.0594	15.8541	107.095	37.3444	1.62973	1.3181	0.637836	0.297177	2.79838	0.713776	2.95928	1.70445	3.32392	3.91499	99.6743	2.5227	1605.5	16.8729	68.8538	66.2945	159.817	242.236	16.9701	189.504	28.8338	15.7805	66.4322	69.0567	9.95025	0.960799	3.26371	32.7225	1.97628	13.3511	2.77932	0.562272	69.6203	2.79857	14.8987	7.30994
Otu13	33.1126	125	13.4862	21.0674	3.58166	48.2969	86.0585	0	13.6986	15.8541	113.788	41.4938	0	0.439367	0.637836	0.594354	1.39919	1.07066	0.591856	0	0	1.67785	0.651466	0.360386	107.034	131.234	271.365	94.208	96.3978	186.335	128.818	87.4636	109.996	91.0415	220.789	143.991	9.95025	2.8824	1.63185	0	1.97628	2.22519	0	1.68681	0	5.59715	8.93921	4.87329
Otu14	562.914	400	50.5732	126.404	68.0516	109.304	283.993	252.976	301.37	572.731	46.8541	497.925	3.25945	0	0	3.56612	15.3911	8.20842	4.14299	2.55667	2.49294	1.67785	1.9544	2.5227	0	0	0	0	0	0	0	0	0	0	3.90778	0	0	0	0	0	0	0	0	0	0	0	0	0
Otu17	8.27815	25	0	7.02247	1.79083	5.08388	8.60585	0	4.56621	15.8541	20.0803	20.7469	0	0.439367	0	0.297177	0	0.356888	0.591856	0.852224	0.830979	0	0.651466	0.360386	45.8716	131.234	186.31	94.208	78.6403	155.28	112.62	87.4636	105.724	84.9721	136.772	117.543	4.97512	4.804	6.52742	6.5445	0	6.67557	2.77932	1.12454	0	2.79857	5.95948	0
Otu41	0	0	26.9724	0	3.58166	2.54194	0	0	0	0	6.69344	0	40.1999	29.877	36.3567	25.8544	31.4817	7.49465	33.7358	50.2812	17.4506	16.2192	12.3779	39.2821	0	0	0	0	2.53678	0	0	0	0	0	0	1.46929	17.4129	4.804	42.4282	26.178	11.8577	20.0267	12.5069	5.06044	25.3165	6.64661	8.93921	26.8031
Otu23	24.8344	25	6.74309	21.0674	5.37249	12.7097	51.6351	0	0	31.7083	6.69344	29.0456	0	0.878735	0	1.48588	0	1.07066	0	0.852224	0	0.559284	0	1.44155	0	43.1196	109.356	41.8702	27.9046	80.7453	50.1388	72.8863	133.49	69.1916	64.4783	47.0173	0	0.960799	3.26371	6.5445	0	0	0	1.96795	6.32911	3.84804	0	0
Otu16	33.1126	275	182.063	91.2921	12.5358	20.3355	834.768	982.143	228.311	186.286	40.1606	62.2407	1.62973	0	0	10.9955	7.69554	0	2.95928	3.4089	0	1.11857	5.21173	0.720773	0	0	0	0	0	0	0	0	0	0	0	0	0	0	0	0	0	0	0	0	0	0	0	0
Otu18	8.27815	0	0	0	1.79083	5.08388	8.60585	0	0	5.9453	0	0	0	0.439367	0.637836	0	0.699594	0	0	0	0	0	0	0.360386	45.8716	39.3701	52.6529	55.8269	25.3678	37.2671	40.1111	14.5773	38.4451	23.0639	29.3083	47.0173	2.48756	1.9216	1.63185	0	0	0	0	0.281136	0	1.74911	2.97974	0
Otu20	24.8344	275	104.518	14.0449	5.37249	127.097	163.511	14.881	91.3242	63.4166	0	82.9876	1.62973	0.878735	0	0.89153	20.2882	1.42755	1.18371	1.70445	0	0	0	3.60386	0	0	0	0	0	0	0	0	0	0	1.95389	0	0	0	0	0	0	0	0	0	0	0	0	0
Otu22	8.27815	25	3.37154	0	1.79083	2.54194	17.2117	0	4.56621	1.98177	6.69344	16.5975	0.543242	1.75747	0	0.89153	0	0.356888	0.591856	1.70445	0	1.11857	0	0	30.581	22.4972	56.7031	6.97837	12.6839	74.5342	22.3696	72.8863	38.4451	25.4916	37.1239	22.0394	0	0.960799	1.63185	0	0	0	0	0.281136	0	2.44875	0	0
Otu26	24.8344	75	10.1146	14.0449	5.37249	10.1678	17.2117	44.6429	13.6986	5.9453	140.562	49.7925	1.08648	0	0.637836	0	0.699594	0	0.591856	0	0.830979	0.559284	0.651466	0.720773	30.581	9.37383	12.1507	24.4243	40.5885	74.5342	18.5128	72.8863	2.13584	2.42777	39.0778	17.6315	4.97512	0	1.63185	6.5445	1.97628	0	0	0	12.6582	1.39929	2.97974	2.43665
Otu24	0	0	0	7.02247	0	218.607	25.8176	0	45.6621	25.763	0	0	3.80269	8.78735	1.91351	0	6.29635	0	0	0	4.15489	1.67785	0	0	0	0	8.10045	0	7.61035	0	2.3141	0	9.61128	0	0	2.93858	0	0	0	0	1.97628	0	0	0.281136	0	0.699643	0	0
Otu29	33.1126	0	6.74309	21.0674	0	5.08388	25.8176	29.7619	27.3973	11.8906	60.241	29.0456	1.08648	0	0	0.594354	0	0.356888	0	0	0.830979	0.559284	0	1.08116	91.7431	31.871	10.1256	20.9351	15.2207	24.8447	12.3419	58.309	8.54336	3.64166	23.4467	16.1622	4.97512	0.960799	1.63185	19.6335	1.97628	2.22519	0	0	18.9873	3.14839	0	0
Otu30	0	0	0	7.02247	1.79083	7.62583	17.2117	0	4.56621	39.6354	26.7738	8.29876	0.543242	0	0	0.297177	0	0.713776	1.18371	0	0	0	0	0	30.581	33.7458	78.9793	10.4676	20.2943	37.2671	0	14.5773	4.27168	6.06943	11.7233	4.40788	14.9254	1.9216	1.63185	6.5445	1.97628	2.22519	1.38966	2.24909	0	0.699643	0	2.43665
Otu28	0	0	0	7.02247	0	2.54194	0	0	9.13242	1.98177	6.69344	8.29876	0	0.439367	0	0.594354	0	0	0	0	0	0	0	0	0	18.7477	30.3767	0	7.61035	43.4783	20.8269	14.5773	16.0188	25.4916	9.76944	19.1008	0	0.960799	0	0	0	0	0	0	0	0.349822	0	0
Otu31	0	0	3.37154	14.0449	0	0	17.2117	14.881	18.2648	5.9453	100.402	20.7469	0	0	1.27567	0.297177	0	0	0	2.55667	0.830979	0.559284	0	0.360386	15.2905	7.49906	4.05022	3.48918	2.53678	37.2671	14.656	29.1545	2.13584	6.06943	9.76944	16.1622	0	0	0	0	1.97628	0	1.38966	0.562272	25.3165	2.09893	2.97974	4.87329
Otu146	0	0	3.37154	0	3.58166	0	0	0	0	1.98177	0	0	11.9513	2.6362	1.27567	0.594354	2.09878	0.713776	2.95928	0.852224	0.830979	0	1.30293	3.24348	0	0	0	0	0	0	0	0	0	0	0	0	0	0.960799	8.15927	6.5445	3.95257	8.90076	2.77932	1.68681	6.32911	5.94697	11.919	7.30994
Otu32	0	0	0	0	1.79083	2.54194	0	0	0	5.9453	0	4.14938	0	0.878735	0	0	0	0	0.591856	0	0	0	0	0.360386	0	22.4972	26.3264	6.97837	10.1471	55.9006	6.9423	0	2.13584	6.06943	11.7233	8.81575	2.48756	0.960799	0	0	0	0	0	0	0	0	2.97974	0
Otu35	0	0	0	0	0	2.54194	0	0	0	0	0	4.14938	0	0	0	0	0	0.356888	0.591856	0	0	0	0	0	15.2905	11.2486	36.452	10.4676	10.1471	18.6335	0.771367	29.1545	5.3396	4.85555	19.5389	2.93858	0	0	0	0	0	0	0	0	0	0.349822	5.95948	0
Otu39	0	0	0	0	0	0	0	0	0	3.96354	0	0	0.543242	0.878735	2.55135	0.89153	0	1.42755	4.73485	1.70445	1.66196	7.27069	1.30293	2.16232	0	0	2.02511	0	0	0	1.54273	0	0	0	0	2.93858	0	0	1.63185	0	0	0	0	0	0	0.349822	0	0
Otu34	0	0	0	245.787	17.9083	0	0	0	0	0	0	0	0	0	0.637836	0	0.699594	0	0	0	0	0	0	0	0	0	0	0	5.07357	0	0	14.5773	0	0	0	0	0	0	0	0	0	0	2.77932	0	0	0	0	0
Otu40	8.27815	0	0	21.0674	0	50.8388	0	0	13.6986	0	0	0	1.08648	0.878735	0	0	0.699594	0	0	0	2.49294	0	0	0	0	0	6.07533	0	2.53678	0	0.771367	0	4.27168	0	1.95389	0	0	0	0	0	0	0	0	0.281136	0	0	0	0
Otu36	0	0	0	0	0	2.54194	0	0	0	27.7447	6.69344	0	0	0	0	0	0	0	0	0	0	0	0	0	0	5.6243	2.02511	3.48918	20.2943	6.21118	0	0	3.20376	6.06943	7.81555	0	0	0	0	0	0	0	0	0	0	0	0	9.74659
Otu38	0	0	0	0	0	0	0	0	0	0	0	0	0	0	0	0	0	0	0	0	0	0	0	0	0	11.2486	16.2009	0	5.07357	6.21118	9.2564	14.5773	4.27168	2.42777	7.81555	4.40788	0	0	0	0	0	0	0	0	0	0.349822	0	0
Otu56	8.27815	0	0	0	3.58166	0	8.60585	0	0	13.8724	6.69344	4.14938	0	0	0	0	0	0	0	0	0	0	3.90879	0.360386	0	0	0	10.4676	7.61035	6.21118	2.3141	0	1.06792	0	5.86166	1.46929	2.48756	0	0	6.5445	0	0	0	1.12454	0	0.349822	0	0
Otu37	16.5563	0	0	0	0	0	8.60585	14.881	0	7.92707	0	8.29876	0	0	0	0	0.699594	0	0	0	0	0	0	0	0	0	2.02511	0	0	0	0	0	29.9018	0	1.95389	1.46929	0	0	0	0	0	0	0	0	0	0	0	0
Otu44	0	0	3.37154	0	0	0	0	0	0	0	0	8.29876	0	0	0	0	0.699594	0	0	0.852224	0	0	0	0	0	7.49906	6.07533	6.97837	2.53678	6.21118	3.85683	14.5773	8.54336	3.64166	3.90778	1.46929	2.48756	0	0	0	0	0	0	0	6.32911	0	0	0
Otu42	0	0	0	0	0	55.9227	0	0	4.56621	1.98177	0	0	0.543242	0	0	0	2.79838	0	0	0	0.830979	1.11857	0	0	0	0	0	0	5.07357	12.4224	0	0	0	0	0	0	0	0	0	0	0	0	0	0	0	0	0	0
Otu43	0	0	0	0	0	0	8.60585	0	4.56621	1.98177	26.7738	0	1.08648	0	0	0	0	0	0	0	0.830979	0	0	0	0	0	0	0	5.07357	18.6335	0.771367	14.5773	0	1.21389	9.76944	5.87717	2.48756	0	1.63185	6.5445	1.97628	0	1.38966	0	0	0.349822	0	0
Otu45	0	0	0	0	0	2.54194	0	0	0	1.98177	0	0	0	0	0	0	0	0	0	0	0	0	0	0	15.2905	5.6243	0	0	10.1471	6.21118	3.08547	0	6.40752	6.06943	5.86166	2.93858	0	0	0	0	0	0	0	0	0	0.699643	0	0
Otu47	0	0	0	0	0	0	0	0	4.56621	1.98177	0	4.14938	0	0	0.637836	0.89153	0	0.713776	0	0	0	1.11857	0	0.720773	0	0	0	3.48918	2.53678	6.21118	0	29.1545	5.3396	8.49721	1.95389	0	0	0	0	0	0	0	0	0	6.32911	0	0	0
Otu46	16.5563	0	0	14.0449	1.79083	2.54194	0	14.881	0	1.98177	0	4.14938	1.08648	0	0	0	0.699594	0	0.591856	0	0	0	0.651466	0	30.581	0	0	3.48918	5.07357	0	0.771367	0	0	0	1.95389	1.46929	2.48756	0.960799	0	0	0	0	0	0	6.32911	1.74911	0	0
Otu85	8.27815	0	0	0	0	7.62583	8.60585	0	4.56621	5.9453	0	0	0	0.439367	0	0.297177	0	0	0	0	0	0	0	0	0	1.87477	0	0	7.61035	6.21118	3.85683	0	0	4.85555	3.90778	0	2.48756	0	0	0	0	0	0	0.281136	0	0.349822	0	0
Otu142	0	0	0	0	0	0	0	0	0	0	0	0	0.543242	0	0	0.297177	0.699594	0	2.36742	0.852224	0.830979	0.559284	0.651466	0.360386	0	0	0	0	0	0	0	0	0	0	0	0	4.97512	0	0	0	0	0	0	0	0	3.84804	0	7.30994
Otu52	0	0	0	0	1.79083	0	0	14.881	9.13242	5.9453	46.8541	16.5975	0	0	0	0	0	0.356888	0	0	0	0	0	0	0	0	0	0	0	0	2.3141	0	0	1.21389	0	0	0	0	0	0	0	0	0	0	0	0	0	0
Otu62	0	0	0	7.02247	0	2.54194	8.60585	0	0	0	0	8.29876	0.543242	0	0	0	0	0	0	0	0	0	0	0	0	0	6.07533	3.48918	0	6.21118	1.54273	0	2.13584	2.42777	5.86166	1.46929	0	0	0	0	0	0	0	0.281136	0	0	0	0
Otu51	0	0	0	0	0	0	0	0	0	1.98177	6.69344	0	0.543242	0	0	0	0	0.356888	0.591856	0	1.66196	0	0	0	0	0	2.02511	3.48918	2.53678	0	5.39957	0	1.06792	1.21389	0	1.46929	0	0.960799	0	0	0	0	0	0	0	0	0	0
Otu50	0	0	0	0	0	0	0	0	0	0	0	0	0	0	0	0	0	0	0	0	0	0	0	0	0	0	6.07533	0	2.53678	6.21118	2.3141	0	3.20376	1.21389	9.76944	4.40788	0	0	0	0	0	0	1.38966	0	0	0	0	0
Otu66	8.27815	0	0	7.02247	0	0	0	0	0	0	0	0	0	0.878735	0	0	0	0	0	0	0	0	0	0	0	1.87477	0	10.4676	0	0	4.6282	0	0	2.42777	0	2.93858	0	0	0	0	0	0	0	0.281136	0	0	0	0
Otu69	0	0	0	0	0	5.08388	0	0	0	0	0	0	0	0.439367	0	0	0	0	0	0	0	0.559284	0	0	0	0	0	0	0	6.21118	0	0	0	1.21389	0	17.6315	0	0	0	0	0	0	0	0	0	0	2.97974	0
Otu70	8.27815	0	0	0	0	0	0	14.881	0	0	0	0	0	0	0	0	0	0	0	0.852224	0	0.559284	0	0	0	1.87477	0	0	2.53678	12.4224	6.17093	14.5773	0	0	1.95389	0	0	0	0	0	0	0	0	0	0	0	0	0
Otu55	0	0	0	0	0	0	17.2117	0	0	5.9453	0	4.14938	0	0	0	0	0	0	0	0.852224	0	0.559284	0	0.360386	15.2905	0	0	0	0	0	2.3141	0	0	0	7.81555	0	0	0	0	0	0	0	1.38966	0	0	0	0	0
Otu48	0	0	0	0	0	0	0	0	0	0	0	0	0	0	0	0	0	0	0	0	0	0	0	0	0	14.9981	0	0	0	12.4224	3.85683	0	1.06792	0	1.95389	0	0	0.960799	0	0	0	0	0	0	0	0	0	0
Otu57	0	0	0	0	0	2.54194	0	0	0	0	6.69344	0	0.543242	0.439367	0	0	0	0	0	0	0	0	0	0	0	5.6243	0	0	0	0	1.54273	14.5773	2.13584	0	1.95389	4.40788	2.48756	0	0	0	0	0	0	0	0	0	0	0
Otu117	0	0	0	0	0	0	0	0	0	0	0	0	0	0	0	0	0	0	0	0	0	0	0	0	0	1.87477	4.05022	0	5.07357	0	1.54273	0	7.47544	1.21389	0	2.93858	0	0	0	0	0	0	0	0	0	0	0	0
Otu54	0	0	0	0	0	0	0	0	0	25.763	0	0	0	0	0	0	0	0	0	0	0	0	0	0	0	0	0	0	0	0	0	0	0	0	7.81555	0	0	0	0	0	0	0	0	0	0	0	0	0
Otu65	0	0	0	0	0	0	0	0	0	1.98177	0	0	0	0	0	0	0	0	0	0	0	0	0	0	0	7.49906	8.10045	3.48918	0	6.21118	2.3141	0	0	0	3.90778	0	0	0	0	0	0	0	0	0	0	0	0	0
Otu67	0	0	0	0	0	2.54194	0	0	0	7.92707	0	0	0	0	0	0.297177	0	0	0	0	0	0	0	0	0	0	0	10.4676	0	0	1.54273	0	5.3396	0	0	0	0	0	0	0	0	0	0	0	0	0	0	0
Otu79	0	0	0	0	0	0	0	0	0	0	0	0	0	0.439367	0.637836	0	0.699594	0.356888	2.36742	0	1.66196	1.11857	0.651466	0	0	3.74953	0	0	0	0	0	0	0	0	0	0	0	0	0	0	0	0	0	0	0	0	0	0
Otu59	0	0	0	0	0	0	0	0	0	0	0	0	0	0	0	0	0	0	0	0	0	0	0	0	0	0	12.1507	0	0	0	0.771367	0	3.20376	0	3.90778	0	2.48756	0	0	0	0	0	0	0	0	0.349822	0	0
Otu75	0	0	0	0	0	2.54194	8.60585	0	0	0	0	0	0	0	0	0	0	0	0	0	0	0	0	0	0	3.74953	0	6.97837	0	0	0	14.5773	2.13584	0	3.90778	1.46929	0	0	0	0	0	0	0	0	0	0	0	0
Otu81	0	0	0	0	0	0	8.60585	0	4.56621	0	0	0	0.543242	0	0	0	0	0	2.36742	0	0	0	0	0	0	0	0	3.48918	0	0	0	0	0	0	0	1.46929	0	0	0	0	0	0	0	0	0	0.699643	2.97974	0
Otu98	0	0	0	0	0	0	0	0	0	0	0	0	0	0	0	0	0	0	0	0	0	0	0	0	0	3.74953	6.07533	0	0	0	2.3141	0	1.06792	1.21389	0	0	0	0.960799	0	0	0	0	0	0	0	0.349822	0	0
Otu73	0	0	0	0	0	0	0	0	0	0	0	0	0	0	0	0	0	0	0	0	0	0	0.651466	0	0	1.87477	2.02511	6.97837	0	0	1.54273	0	3.20376	1.21389	0	0	0	0	0	0	0	0	0	0	0	0	0	0
Otu80	0	0	0	0	0	0	0	0	0	0	0	0	0	0	0	0	0	0	0.591856	0	0	0.559284	0.651466	0.360386	0	1.87477	0	0	0	0	0	0	0	0	0	0	0	0	1.63185	0	0	0	0	0.562272	0	0.349822	0	4.87329
FOTU ID	Dog_F_C1	Dog_F_C10	Dog_F_C11	Dog_F_C12	Dog_F_C2	Dog_F_C3	Dog_F_C4	Dog_F_C5	Dog_F_C6	Dog_F_C7	Dog_F_C8	Dog_F_C9	Dog_F_F1	Dog_F_F10	Dog_F_F11	Dog_F_F12	Dog_F_F2	Dog_F_F3	Dog_F_F4	Dog_F_F5	Dog_F_F6	Dog_F_F7	Dog_F_F8	Dog_F_F9	Phi_F_C1	Phi_F_C10	Phi_F_C11	Phi_F_C12	Phi_F_C2	Phi_F_C3	Phi_F_C4	Phi_F_C5	Phi_F_C6	Phi_F_C7	Phi_F_C8	Phi_F_C9	Phi_F_F1	Phi_F_F10	Phi_F_F11	Phi_F_F12	Phi_F_F2	Phi_F_F3	Phi_F_F4	Phi_F_F5	Phi_F_F6	Phi_F_F7	Phi_F_F8	Phi_F_F9
Otu2	4374.32	4085.42	94.9367	2925.81	4246.78	2078.11	4034.03	2003.21	58.6265	365.721	3222.56	739.065	3554.27	1369.62	2696.81	135.942	2183.49	2307.22	2359.76	3733.18	3675.69	1107.65	2264.73	2489.64	52.5561	803.011	1539.12	528.031	889.403	18.3038	169.173	1752.74	1795.58	2767.12	596.206	326.446	4147.27	4329.21	4157.1	4145.85	4087.21	3922.65	4032.21	3826.5	4192.44	4311.48	3880.26	4227.83
Otu4	213.193	533.137	4516.69	1493.55	363.856	1374.16	606.021	2269.66	4024.29	2560.04	1265.4	2285.07	362.469	326.296	339.363	858.753	391.766	392.74	368.567	275.015	349.102	888.301	1486.19	352.372	4800.53	2427.85	2368.2	3683.18	3521.87	4435.63	2500	2691.9	883.978	671.233	2066.4	3466.94	170.198	141.928	122.342	378.251	133.531	186.618	133.642	54.4697	339.768	118.597	418.725	240.148
Otu3	0.772439	0	0	3.22581	9.3985	24.108	0	0	0	5.45852	13.9378	0	449.461	2141.49	1026.7	1873.34	1263.83	1123.87	1272.6	438.853	513.534	1383.01	510.878	1349.61	1.19446	25.0941	8.5034	0	14.7183	0	0	3.53732	27.6243	18.2648	6.77507	28.9256	418.548	245.798	449.713	161.373	444.459	596.071	555.815	879.125	78.7867	291.55	310.515	192.118
Otu5	0	0	0	0	13.4264	0	1.3089	0	12.5628	10.917	5.86854	0	153.273	830.82	599.483	1866.71	770.252	793.683	597.28	166.764	84.7458	1157.44	420.435	386.918	0	31.3676	29.7619	26.0756	12.6156	0	0	1.76866	110.497	6.84932	6.77507	16.5289	36.471	20.6153	77.624	14.9039	32.2539	71.2093	93.0608	90.1153	2.9545	25.5312	47.0478	20.936
Otu171	224.78	235.641	0	51.6129	206.767	241.08	78.534	113.965	0	10.917	174.589	60.3318	107.705	79.5174	140.396	6.6313	108.455	122.026	197.033	250.146	188.464	62.2278	85.5537	216.49	0	43.9147	97.7891	6.5189	31.5391	0	0	146.799	41.4365	61.6438	60.9756	0	104.203	147.479	91.9676	205.571	157.399	117.25	76.7008	69.2887	272.799	147.422	216.42	203.202
Otu6	8.49683	29.4551	43.153	83.871	9.3985	163.934	10.4712	6.42055	83.7521	169.214	33.7441	158.371	6.21375	2.74198	6.02929	66.313	22.1337	7.17801	11.5902	7.31422	5.05945	17.1126	1.2222	2.30309	41.806	890.841	297.619	169.492	147.183	265.406	244.361	63.6717	400.552	214.612	582.656	347.107	15.6304	7.13606	7.59366	17.9875	25.158	18.4162	10.6234	9.6123	12.8028	2.47076	2.35239	17.2414
Otu8	102.734	5.89102	149.597	77.4194	61.7615	255.545	66.7539	189.406	460.637	1293.67	30.8099	965.309	43.4963	21.9358	12.0586	51.3926	48.6941	51.2715	33.9978	5.85138	2.52972	177.349	20.7773	25.3339	0	0	25.5102	0	6.30782	0	0	0	0	0	0	0	0	0	0	0	0	0	0.212468	0.400513	0	0	0	0
Otu7	11.5866	23.5641	51.7837	12.9032	6.71321	216.972	20.9424	8.02568	121.441	196.507	45.4812	98.0392	10.3563	17.8229	9.47459	21.5517	8.85347	15.3815	14.6809	2.92569	18.9729	54.4493	1.2222	18.4247	31.0559	213.3	395.408	143.416	33.6417	88.4686	432.331	42.4478	345.304	175.799	348.916	103.306	9.55193	15.8579	8.43739	5.6532	7.09586	19.0301	1.69974	0.400513	8.8635	13.1774	9.40955	23.399
Otu26	6.17951	5.89102	34.5224	70.9677	2.68528	135.005	11.7801	12.8411	79.5645	103.712	57.9519	22.6244	10.3563	1.37099	12.0586	14.9204	3.32005	5.12715	8.49946	4.38853	6.32431	17.1126	3.66659	2.30309	20.3058	238.394	29.7619	162.973	77.7965	67.1141	1334.59	99.0449	303.867	203.196	772.358	235.537	4.34179	1.58579	3.37496	2.05571	7.74094	6.75261	2.76208	4.80615	1.96967	13.1774	2.35239	2.46305
Otu162	19.311	25.0368	5.75374	80.6452	44.3072	4.8216	68.0628	121.99	8.37521	5.45852	30.8099	0	53.8525	4.11297	19.8105	1.65782	13.2802	11.2797	10.0448	8.77706	39.2107	15.5569	107.553	13.8185	5.97229	25.0941	12.7551	0	35.7443	0	0	47.7538	0	4.56621	6.77507	0	12.157	12.6863	10.1249	24.6685	30.9637	13.5052	8.28624	4.40564	41.363	14.001	21.1715	35.7143
Otu9	1.54488	11.782	0	6.45161	5.37057	101.254	1.3089	3.21027	20.938	27.2926	19.0728	444.947	0	0	0.861326	3.31565	30.9872	28.7121	7.72678	0	0	20.224	2.44439	0	15.528	175.659	97.7891	65.189	126.156	48.8103	56.391	10.612	911.602	127.854	281.165	260.331	5.21014	4.75737	1.68748	1.54178	2.58031	1.84162	4.88675	1.20154	0	6.5887	2.35239	0
Otu85	0	1.47275	2.87687	106.452	0	4.8216	54.9738	70.626	12.5628	0	0.733568	7.54148	132.56	47.9846	24.1171	1.65782	16.6003	16.4069	19.317	45.3482	31.6216	6.22278	23.2217	16.1216	0	0	0	0	35.7443	0	0	19.4553	0	0	0	0	9.55193	3.96448	5.90618	2.56964	14.1917	5.52486	7.64883	11.2144	4.92417	23.0605	17.6429	11.0837
Otu10	0	5.89102	31.6456	16.129	6.71321	33.7512	2.6178	3.21027	29.3132	131.004	33.7441	60.3318	6.21375	6.85495	0	4.97347	40.9473	34.8646	1.54536	0	5.05945	1.55569	0	0	0	37.6412	0	78.2269	2.10261	9.15192	0	37.1418	0	655.251	6.77507	37.1901	0	8.72185	4.2187	7.70891	2.58031	0	2.12468	0.400513	0	0	0	2.46305
Otu41	0	2.94551	0	0	5.37057	0	6.5445	0	0	0	1.46714	0	28.9975	27.4198	55.1249	3.31565	35.4139	17.4323	33.9978	13.1656	5.05945	17.1126	26.8883	43.7586	0	0	0	13.0378	0	0	0	5.30598	0	0	0	0	7.81521	3.96448	12.6561	1.54178	8.38601	9.82198	10.8358	7.60974	2.9545	2.47076	14.1143	1.23153
Otu60	0	0	0	0	0	0	0	0	0	0	0	0	8.285	50.7266	14.6425	56.366	25.4537	26.6612	40.1793	7.31422	18.9729	28.0025	7.33317	55.2741	0	0	0	0	2.10261	0	0	0	0	0	0	4.13223	2.60507	7.13606	16.031	2.05571	12.2565	7.98036	7.43637	7.20923	1.96967	4.11794	9.40955	4.92611
Otu12	0	0	0	0	0	4.8216	0	0	0	0	0	0	0	2.74198	2.58398	0	0	0	0	0	0	0	0	0	1.19446	6.27353	0	0	0	0	0	0	0	6.84932	0	0	26.9191	34.8874	6.74992	0	0	0	35.0572	20.4261	3.93933	2.47076	29.4048	0
Otu131	7.72439	5.89102	0	19.3548	0	9.6432	18.3246	27.2873	0	0	16.8721	7.54148	18.6413	4.11297	6.02929	0	2.21337	5.12715	2.31803	5.85138	10.1189	3.11139	18.3329	6.90926	0	0	0	0	25.2313	0	0	26.5299	0	6.84932	3.38753	4.13223	3.47343	0.792896	2.53122	8.73677	5.16062	1.84162	0.84987	1.20154	9.84834	1.64718	5.88097	1.23153
Otu177	4.63464	0	8.63061	6.45161	0	48.216	3.9267	141.252	0	54.5852	5.13498	30.1659	2.07125	0	0	0	0	12.3052	2.31803	0	12.6486	3.11139	1.2222	0	0	0	0	0	0	0	0	0	0	0	10.1626	0	0.868357	0	0	0	1.93523	1.22775	1.27481	0	0	0	0	0
Otu14	1.54488	0	0	0	0	284.474	0	0	0	0	0	0	14.4988	41.1297	15.5039	0	19.9203	14.356	0	0	10.1189	10.8899	0	0	0	6.27353	4.2517	13.0378	0	0	0	0	13.8122	0	6.77507	4.13223	0	0	0	0	0	0	0	0.400513	0	0	0	0
Otu15	3.8622	4.41826	8.63061	6.45161	0	0	0	3.21027	12.5628	10.917	5.13498	22.6244	6.21375	5.48396	1.72265	6.6313	0	0	0	0	0	6.22278	0	0	1.19446	18.8206	4.2517	0	4.20521	0	0	10.612	96.6851	15.9817	54.2005	24.7934	2.60507	0	0	0.513927	1.29016	0	0.84987	0	0	2.47076	0	0
Otu63	0	2.94551	0	9.67742	6.71321	0	1.3089	0	0	0	2.93427	0	2.07125	1.37099	0	0	0	0	3.09071	17.5541	6.32431	0	3.66659	0	0	6.27353	0	0	0	0	0	0	0	4.56621	6.77507	0	9.55193	0	0	3.08356	0	3.06937	1.91221	0.801025	6.89383	0	1.17619	0
Otu27	0	4.41826	5.75374	3.22581	1.34264	0	2.6178	0	29.3132	0	5.13498	37.7074	6.21375	0	2.58398	3.31565	2.21337	0	0	0	2.52972	3.11139	0	0	3.58337	25.0941	0	0	6.30782	9.15192	0	3.53732	13.8122	15.9817	10.1626	0	0	0	0.843739	2.05571	0	1.22775	0.637403	0.801025	0	4.11794	0	0
Otu92	0	0	0	0	0	0	0	0	0	0	0	0	4.1425	4.11297	0	0	1.10668	0	1.54536	0	2.52972	3.11139	2.44439	0	0	0	0	0	0	0	0	0	0	0	0	0	0.868357	0	0.843739	0.513927	3.22539	4.91099	1.27481	2.00256	2.9545	2.47076	0	3.69458
Otu25	0	0	0	0	0	0	0	0	0	0	0	0	0	0	0	0	0	0	0	0	0	0	0	0	0	0	0	0	0	0	131.579	0	0	0	44.0379	37.1901	0	0.792896	0	0	0	0	0	0	0	1.64718	0	1.23153
Otu35	0	4.41826	0	3.22581	0	0	0	0	0	0	6.60211	0	0	0	1.72265	0	0	1.02543	0	0	0	0	0	0	0	0	4.2517	0	0	0	0	3.53732	0	0	0	0	0	0	1.68748	0	0	0	0.84987	0	0	0.823588	0	0
Otu188	0	0	0	0	0	0	0	0	0	0	1.46714	0	0	0	0	0	0	0	0	0	0	0	0	0	0	0	0	0	0	0	0	0	0	0	0	0	0	3.17158	0	2.56964	0	0.613874	0.424935	0	3.93933	3.29435	1.17619	1.23153
Otu69	0	0	0	0	0	0	0	0	0	0	0	0	0	0	0.861326	0	0	0	0	0	0	0	4.88878	0	0	0	0	0	0	0	0	0	0	0	0	0	0	1.58579	2.53122	0	3.87047	1.22775	0	2.00256	0	0	0	0
Otu51	4.63464	0	0	0	0	0	1.3089	8.02568	0	5.45852	0	7.54148	0	0	0	0	0	0	0	0	0	3.11139	0	0	0	0	0	0	0	0	0	0	0	0	0	0	0	0	0	0	0	0	0.212468	0	0	0	0	0
Otu47	0	0	0	0	0	0	0	0	0	0	0	0	0	0	0.861326	0	0	0	0	0	0	0	0	0	0	0	0	0	0	0	0	0	0	2.28311	0	0	0	0	1.68748	0	4.51555	0	0.424935	0	0.984834	0	0	0
